# Supplementary material for: Characterization of the Virome in Mosquitoes Across Distinct Habitats in the Yucatán Peninsula, Mexico
Source: Viruses. 2025 May 26;17(6):758. doi: 10.3390/v17060758 (PMC12197341; doi:10.3390/v17060758)
Supplement: Supplementary file 1 [file viruses-17-00758-s001.zip]

Archive with 7 entries (7 files):
- Caption supplementary files.pdf
- Supplementary figure S1.png
- Supplementary figure S2.png
- Supplementary table S1.xlsx
- Supplementary table S2.xlsx
- Supplementary table S3.xlsx
- Supplementary table S4.xlsx
