# Supplementary material for: Characterization of the Virome in Mosquitoes Across Distinct Habitats in the Yucatán Peninsula, Mexico
Source: Viruses. 2025 May 26;17(6):758. doi: 10.3390/v17060758 (PMC12197341; doi:10.3390/v17060758)
Supplement: Supplementary file 1 [file viruses-17-00758-s001.zip › Supplementary table S1.xlsx]

## Sheet: Supplementary table S1
Supplementary table S1. Mosquito samples and habitat classification.
Pool_ID	BIOSAMPLE	TAXONOMY	GENUS	HABITAT	NUMBER OF MOSQUITOES	TRAP _ID	DAY	MONTH	YEAR	COORDINATE	LOCALITY	STATE
P352	SAMN43511568	Aedes cozumelensis	Aedes	Diversified rural	3	Calk_C3	2	february	2022	20.34124704, -89.90960998	Calkini	Campeche
PM0765	SAMN43511569	Aedes cozumelensis	Aedes	Urban	3	FC_D2	30	april	2022	19.58775904, -88.04375198	Felipe Carrillo Pto.	Quintana Roo
C199	SAMN43511570	Aedes bimaculatus	Aedes	Diversified rural	5	C_8	12	october	2021	19.81033696, -88.99614296	Corral	Yucatan
PM0218	SAMN43511571	Aedes bimaculatus	Aedes	Conserved	1	CEL_T9	22	june	2021	20.8608, -90.3925	Celestun	Yucatan
PM0224	SAMN43511572	Aedes bimaculatus	Aedes	Conserved	1	CEL_T6	22	june	2021	20.8608, -90.3925	Celestun	Yucatan
PM0115	SAMN43511573	Aedes scapularis	Aedes	Conserved	2	TG_C1	18	march	2022	18.20881301, -89.05823098	Tres Garantias	Quintana Roo
PM0121	SAMN43511574	Aedes scapularis	Aedes	Conserved	2	TG_B1	18	march	2022	18.20881301, -89.05823098	Tres Garantias	Quintana Roo
C246	SAMN43511575	Aedes serratus	Aedes	Diversified rural	3	C_5	12	october	2021	19.81033696, -88.99614296	Corral	Yucatan
P350.1	SAMN43511576	Aedes serratus	Aedes	Diversified rural	5	Calk_C3	2	february	2022	20.34124704, -89.90960998	Calkini	Campeche
P350.6	SAMN43511577	Aedes serratus	Aedes	Diversified rural	5	Calk_C3	2	february	2022	20.34124704, -89.90960998	Calkini	Campeche
PM0003	SAMN43511578	Aedes serratus	Aedes	Conserved	3	TG_A1	18	march	2022	18.20881301, -89.05823098	Tres Garantias	Quintana Roo
P6	SAMN43511579	Aedes taeniorhynchus	Aedes	Urban	1	M_1	6	october	2021	20.97979903, -89.669032	Merida	Yucatan
P37	SAMN43511580	Aedes taeniorhynchus	Aedes	Urban	1	M_2	6	october	2021	20.97979903, -89.669032	Merida	Yucatan
P85	SAMN43511581	Aedes taeniorhynchus	Aedes	Urban	2	M_6	6	october	2021	20.97979903, -89.669032	Merida	Yucatan
P99	SAMN43511582	Aedes taeniorhynchus	Aedes	Urban	1	M_7	6	october	2021	20.97979903, -89.669032	Merida	Yucatan
PM0157.1	SAMN43511583	Aedes taeniorhynchus	Aedes	Conserved	5	CEL_T6	22	june	2021	20.8608, -90.3925	Celestun	Yucatan
PM0157.6	SAMN43511584	Aedes taeniorhynchus	Aedes	Conserved	5	CEL_T6	22	june	2021	20.8608, -90.3925	Celestun	Yucatan
PM0406.1	SAMN43511585	Aedes taeniorhynchus	Aedes	Urban	5	CAMP_9	9	april	2022	19.86753498, -90.49825603	Campeche	Campeche
PM0406.6	SAMN43511586	Aedes taeniorhynchus	Aedes	Urban	5	CAMP_9	9	april	2022	19.86753498, -90.49825603	Campeche	Campeche
PM0422.1	SAMN43511587	Aedes taeniorhynchus	Aedes	Conserved	5	CAL_D2	13	april	2022	18.48145402, -89.89041902	Calakmul	Campeche
PM0422.6	SAMN43511588	Aedes taeniorhynchus	Aedes	Conserved	5	CAL_D2	13	april	2022	18.48145402, -89.89041902	Calakmul	Campeche
PM0675.1	SAMN43511589	Aedes taeniorhynchus	Aedes	Conserved	5	CAL_C1	14	april	2022	18.48145402, -89.89041902	Calakmul	Campeche
PM0675.6	SAMN43511590	Aedes taeniorhynchus	Aedes	Conserved	5	CAL_C1	14	april	2022	18.48145402, -89.89041902	Calakmul	Campeche
P92.1	SAMN43511591	Aedes albopictus	Aedes	Urban	5	M_7	6	october	2021	20.97979903, -89.669032	Merida	Yucatan
P92.6	SAMN43511592	Aedes albopictus	Aedes	Urban	5	M_7	6	october	2021	20.97979903, -89.669032	Merida	Yucatan
T163	SAMN43511593	Aedes albopictus	Aedes	Rural	2	T_5	8	october	2021	21.15323603, -87.91073302	Tizimin	Yucatan
PM0735	SAMN43511594	Aedes albopictus	Aedes	Rural	3	VALL_D4	29	april	2022	19.15369397, -88.53937802	Valle hermoso	Quintana Roo
C206	SAMN43511595	Anopheles apicimacula	Anopheles	Diversified rural	2	C_3	12	october	2021	19.81033696, -88.99614296	Corral	Yucatan
PM0231	SAMN43511596	Anopheles crucians	Anopheles	Conserved	3	CEL_T1	22	june	2021	20.8608, -90.3925	Celestun	Yucatan
PM0077	SAMN43511597	Anopheles albimanus	Anopheles	Diversified rural	5	CAO_B1	19	march	2022	18.39098998, -88.99861503	Caobas	Quintana Roo
PM0334	SAMN43511598	Anopheles albimanus	Anopheles	Urban	5	CAMP_7	9	april	2022	19.86753498, -90.49825603	Campeche	Campeche
C249	SAMN43511599	Coquillettidia nigricans	Coquillettidia	Diversified rural	3	C_5	12	october	2021	19.81033696, -88.99614296	Corral	Yucatan
PM0125	SAMN43511600	Coquillettidia nigricans	Coquillettidia	Diversified rural	3	CAO_C1	19	march	2022	18.39098998, -88.99861503	Caobas	Quintana Roo
PM0199	SAMN43511601	Coquillettidia nigricans	Coquillettidia	Conserved	2	CEL_T7	22	june	2021	20.8608, -90.3925	Celestun	Yucatan
PM0335	SAMN43511602	Coquillettidia nigricans	Coquillettidia	Urban	5	CAMP_7	9	april	2022	19.86753498, -90.49825603	Campeche	Campeche
PM0097	SAMN43511603	Culex coronator	Culex	Diversified rural	3	CAO_B2	19	march	2022	18.39098998, -88.99861503	Caobas	Quintana Roo
PM0127	SAMN43511604	Culex coronator	Culex	Diversified rural	2	CAO_C1	19	march	2022	18.39098998, -88.99861503	Caobas	Quintana Roo
PM0745	SAMN43511605	Culex coronator	Culex	Urban	2	FC_A2	30	april	2022	19.58775904, -88.04375198	Felipe Carrillo Pto.	Quintana Roo
PM0141	SAMN43511606	Culex interrogator	Culex	Diversified rural	3	CAO_C2	19	march	2022	18.39098998, -88.99861503	Caobas	Quintana Roo
PM0385	SAMN43511607	Culex interrogator	Culex	Urban	5	CAMP_6	9	april	2022	19.86753498, -90.49825603	Campeche	Campeche
PM0784	SAMN43511608	Culex interrogator	Culex	Urban	3	FC_E2	30	april	2022	19.58775904, -88.04375198	Felipe Carrillo Pto.	Quintana Roo
PM0747	SAMN43511609	Culex nigripalpus	Culex	Urban	2	FC_A2	30	april	2022	19.58775904, -88.04375198	Felipe Carrillo Pto.	Quintana Roo
PM0273.1	SAMN43511610	Culex quinquefasciatus	Culex	Urban	5	CAMP_4	9	april	2022	19.86753498, -90.49825603	Campeche	Campeche
PM0273.6	SAMN43511611	Culex quinquefasciatus	Culex	Urban	5	CAMP_4	9	april	2022	19.86753498, -90.49825603	Campeche	Campeche
PM0736.1	SAMN43511612	Culex quinquefasciatus	Culex	Urban	5	FC_A2	30	april	2022	19.58775904, -88.04375198	Felipe Carrillo Pto.	Quintana Roo
PM0736.6	SAMN43511613	Culex quinquefasciatus	Culex	Urban	5	FC_A2	30	april	2022	19.58775904, -88.04375198	Felipe Carrillo Pto.	Quintana Roo
PM0086.1	SAMN43511614	Culex (Melanoconion) sp	Culex	Diversified rural	5	CAO_B1	19	march	2022	18.39098998, -88.99861503	Caobas	Quintana Roo
PM0086.6	SAMN43511615	Culex (Melanoconion) sp	Culex	Diversified rural	5	CAO_B1	19	march	2022	18.39098998, -88.99861503	Caobas	Quintana Roo
PM0150	SAMN43511616	Culex (Melanoconion) sp	Culex	Conserved	2	TG_D2	18	march	2022	18.20881301, -89.05823098	Tres Garantias	Quintana Roo
K303	SAMN43511617	Mansonia dyari	Mansonia	Conserved	5	Cal_08	6	november	2021	18.48145402, -89.89041902	Calakmul	Campeche
PM0500	SAMN43511618	Mansonia dyari	Mansonia	Rural	3	PAL_A1	13	april	2022	18.09279003, -91.930501	Palizada	Campeche
PM0724	SAMN43511619	Mansonia dyari	Mansonia	Conserved	3	CAL_B3	14	april	2022	18.48145402, -89.89041902	Calakmul	Campeche
PM0819	SAMN43511620	Mansonia titillans	Mansonia	Rural	3	VH_C2	29	april	2022	19.15369397, -88.53937802	Valle hermoso	Quintana Roo
PM0433.3	SAMN43511621	Mansonia titillans	Mansonia	Rural	5	PAL_B3	13	april	2022	18.09279003, -91.930501	Palizada	Campeche
PM0433.7	SAMN43511622	Mansonia titillans	Mansonia	Rural	5	PAL_B3	13	april	2022	18.09279003, -91.930501	Palizada	Campeche
PM0432.1	SAMN43511623	Mansonia titillans	Mansonia	Conserved	5	CAL_D2	13	april	2022	18.48145402, -89.89041902	Calakmul	Campeche
PM0432.6	SAMN43511624	Mansonia titillans	Mansonia	Conserved	5	CAL_D2	13	april	2022	18.48145402, -89.89041902	Calakmul	Campeche
PM0486	SAMN43511625	Psorophora ferox	Psorophora	Rural	2	PAL_C3	13	april	2022	18.09279003, -91.930501	Palizada	Campeche
P36	SAMN43511626	Psorophora ferox	Psorophora	Urban	2	M_2	6	october	2021	20.97979903, -89.669032	Merida	Yucatan
PM0795	SAMN43511627	Psorophora ciliata	Psorophora	Urban	2	FC_C2	30	april	2022	19.58775904, -88.04375198	Felipe Carrillo Pto.	Quintana Roo
PM0636	SAMN43511628	Uranotaenia lowii	Uranotaenia	Rural	2	PAL_E4	13	april	2022	18.09279003, -91.930501	Palizada	Campeche
