# Supplementary material for: Characterization of the Virome in Mosquitoes Across Distinct Habitats in the Yucatán Peninsula, Mexico
Source: Viruses. 2025 May 26;17(6):758. doi: 10.3390/v17060758 (PMC12197341; doi:10.3390/v17060758)
Supplement: Supplementary file 1 [file viruses-17-00758-s001.zip › Supplementary table S2.xlsx]

## Sheet: BLAST_TABLE
MOSQ1	Query=NODE_3931_length_375_cov_12.434375	length=355	assignment=Bovine alphaherpesvirus 1	alignments=3	percentCovered=17
	Query=NODE_8627_length_287_cov_87.504310	length=287	assignment=Bovine alphaherpesvirus 1	alignments=6	percentCovered=59
	Query=NODE_26374_length_208_cov_8.163399	length=208	assignment=Bovine alphaherpesvirus 1	alignments=3	percentCovered=49
	Query=NODE_25019_length_211_cov_36.576923	length=206	assignment=Bovine alphaherpesvirus 1	alignments=5	percentCovered=34
	Query=NODE_5599_length_329_cov_48.642336	length=187	assignment=Bovine alphaherpesvirus 1	alignments=2	percentCovered=46
	Query=NODE_26346_length_209_cov_0.720779	length=187	assignment=Bovine alphaherpesvirus 1	alignments=2	percentCovered=52
	Query=NODE_28181_length_189_cov_4.746269	length=181	assignment=Bovine alphaherpesvirus 1	alignments=7	percentCovered=44
	Query=NODE_22762_length_217_cov_48.783951	length=169	assignment=Bovine alphaherpesvirus 1	alignments=9	percentCovered=81
	Query=NODE_1253_length_601_cov_32.029304	length=161	assignment=Bovine alphaherpesvirus 1	alignments=3	percentCovered=37
	Query=NODE_28925_length_145_cov_5.766667	length=145	assignment=Bovine alphaherpesvirus 1	alignments=2	percentCovered=50
	Query=NODE_25184_length_211_cov_1.493590	length=143	assignment=Bovine alphaherpesvirus 1	alignments=3	percentCovered=69
	Query=NODE_28129_length_192_cov_20.927007	length=135	assignment=Bovine alphaherpesvirus 1	alignments=3	percentCovered=74
	Query=NODE_28979_length_142_cov_47.643678	length=129	assignment=Bovine alphaherpesvirus 1	alignments=1	percentCovered=50
	Query=NODE_29207_length_133_cov_4.871795	length=128	assignment=Bovine alphaherpesvirus 1	alignments=3	percentCovered=87
	Query=NODE_29298_length_130_cov_3.533333	length=119	assignment=Bovine alphaherpesvirus 1	alignments=5	percentCovered=61
	Query=NODE_29724_length_117_cov_10.725806	length=117	assignment=Bovine alphaherpesvirus 1	alignments=5	percentCovered=51
	Query=NODE_29860_length_114_cov_2.152542	length=114	assignment=Bovine alphaherpesvirus 1	alignments=4	percentCovered=85
	Query=NODE_30014_length_111_cov_38.928571	length=111	assignment=Bovine alphaherpesvirus 1	alignments=4	percentCovered=53
	Query=NODE_29890_length_113_cov_7.172414	length=110	assignment=Bovine alphaherpesvirus 1	alignments=8	percentCovered=81
	Query=NODE_30262_length_111_cov_5.839286	length=110	assignment=Bovine alphaherpesvirus 1	alignments=3	percentCovered=54
	Query=NODE_29414_length_126_cov_2.788732	length=106	assignment=Bovine alphaherpesvirus 1	alignments=2	percentCovered=100
	Query=NODE_30931_length_104_cov_5.040816	length=104	assignment=Bovine alphaherpesvirus 1	alignments=3	percentCovered=94
	Query=NODE_29592_length_120_cov_51.015385	length=100	assignment=Bovine alphaherpesvirus 1	alignments=2	percentCovered=68
	Query=NODE_29983_length_111_cov_61.946429	length=100	assignment=Bovine alphaherpesvirus 1	alignments=2	percentCovered=68
	Query=NODE_28832_length_149_cov_2.265957	length=99	assignment=Bovine alphaherpesvirus 1	alignments=2	percentCovered=100
	Query=NODE_29727_length_117_cov_9.064516	length=99	assignment=Bovine alphaherpesvirus 1	alignments=2	percentCovered=100
	Query=NODE_31392_length_99_cov_2.545455	length=96	assignment=Bovine alphaherpesvirus 1	alignments=3	percentCovered=63
	Query=NODE_32169_length_90_cov_6.714286	length=90	assignment=Bovine alphaherpesvirus 1	alignments=5	percentCovered=66
	Query=NODE_31789_length_94_cov_12.923077	length=89	assignment=Bovine alphaherpesvirus 1	alignments=2	percentCovered=76
	Query=NODE_32274_length_89_cov_7.235294	length=89	assignment=Bovine alphaherpesvirus 1	alignments=2	percentCovered=66
	Query=NODE_31910_length_93_cov_5.605263	length=85	assignment=Bovine alphaherpesvirus 1	alignments=5	percentCovered=94
	Query=NODE_32601_length_86_cov_13.064516	length=85	assignment=Bovine alphaherpesvirus 1	alignments=1	percentCovered=94
	Query=NODE_30494_length_109_cov_14.092593	length=84	assignment=Bovine alphaherpesvirus 1	alignments=2	percentCovered=81
	Query=NODE_31986_length_92_cov_6.756757	length=80	assignment=Bovine alphaherpesvirus 1	alignments=1	percentCovered=91
	Query=NODE_29713_length_117_cov_89.225806	length=79	assignment=Bovine alphaherpesvirus 1	alignments=2	percentCovered=86
	Query=NODE_33393_length_80_cov_4.360000	length=79	assignment=Bovine alphaherpesvirus 1	alignments=1	percentCovered=91
	Query=NODE_33397_length_80_cov_4.160000	length=79	assignment=Bovine alphaherpesvirus 1	alignments=1	percentCovered=58
	Query=NODE_33442_length_79_cov_142.541667	length=79	assignment=Bovine alphaherpesvirus 1	alignments=2	percentCovered=84
	Query=NODE_33547_length_79_cov_3.583333	length=79	assignment=Bovine alphaherpesvirus 1	alignments=5	percentCovered=86
	Query=NODE_29626_length_120_cov_4.800000	length=76	assignment=Bovine alphaherpesvirus 1	alignments=2	percentCovered=96
	Query=NODE_32976_length_83_cov_7.285714	length=76	assignment=Bovine alphaherpesvirus 1	alignments=1	percentCovered=79
	Query=NODE_32988_length_83_cov_5.785714	length=72	assignment=Bovine alphaherpesvirus 1	alignments=1	percentCovered=100
	Query=NODE_31127_length_102_cov_7.702128	length=70	assignment=Bovine alphaherpesvirus 1	alignments=2	percentCovered=97
	Query=NODE_34694_length_72_cov_5.176471	length=69	assignment=Bovine alphaherpesvirus 1	alignments=1	percentCovered=86
	Query=NODE_34707_length_72_cov_4.352941	length=67	assignment=Bovine alphaherpesvirus 1	alignments=2	percentCovered=90
	Query=NODE_30975_length_103_cov_26.104167	length=65	assignment=Bovine alphaherpesvirus 1	alignments=2	percentCovered=94
	Query=NODE_32093_length_91_cov_2.055556	length=64	assignment=Bovine alphaherpesvirus 1	alignments=5	percentCovered=94
	Query=NODE_29215_length_133_cov_0.807692	length=62	assignment=Bovine alphaherpesvirus 1	alignments=3	percentCovered=97
	Query=NODE_36852_length_63_cov_4.500000	length=62	assignment=Bovine alphaherpesvirus 1	alignments=2	percentCovered=100
	Query=NODE_37145_length_62_cov_5.285714	length=61	assignment=Bovine alphaherpesvirus 1	alignments=3	percentCovered=98
	Query=NODE_28709_length_154_cov_29.454545	length=59	assignment=Bovine alphaherpesvirus 1	alignments=5	percentCovered=100
	Query=NODE_35902_length_66_cov_16.181818	length=59	assignment=Bovine alphaherpesvirus 1	alignments=3	percentCovered=100
	Query=NODE_38625_length_57_cov_9.000000	length=57	assignment=Bovine alphaherpesvirus 1	alignments=5	percentCovered=82
	Query=NODE_29139_length_135_cov_180.887500	length=54	assignment=Bovine alphaherpesvirus 1	alignments=3	percentCovered=100
	Query=NODE_32174_length_90_cov_5.885714	length=54	assignment=Bovine alphaherpesvirus 1	alignments=2	percentCovered=100
	Query=NODE_101_length_1831_cov_39.438626	length=1530	assignment=Choristoneura fumiferana granulovirus	alignments=3	percentCovered=15
	Query=NODE_1141_length_628_cov_15.242583	length=396	assignment=Choristoneura fumiferana granulovirus	alignments=20	percentCovered=40
	Query=NODE_6353_length_316_cov_29.957854	length=308	assignment=Choristoneura fumiferana granulovirus	alignments=3	percentCovered=30
	Query=NODE_6354_length_316_cov_27.842912	length=308	assignment=Choristoneura fumiferana granulovirus	alignments=3	percentCovered=29
	Query=NODE_28048_length_199_cov_14.145833	length=116	assignment=Choristoneura fumiferana granulovirus	alignments=1	percentCovered=82
	Query=NODE_28861_length_148_cov_4.096774	length=92	assignment=Choristoneura fumiferana granulovirus	alignments=1	percentCovered=100
	Query=NODE_259_length_1235_cov_4.684746	length=910	assignment=Cotesia sesamiae bracovirus	alignments=1	percentCovered=9
	Query=NODE_252_length_1248_cov_32.341995	length=699	assignment=Cotesia sesamiae bracovirus	alignments=1	percentCovered=12
	Query=NODE_995_length_667_cov_15.102941	length=508	assignment=Cotesia sesamiae bracovirus	alignments=7	percentCovered=41
	Query=NODE_46_length_2710_cov_27.087523	length=452	assignment=Cotesia sesamiae bracovirus	alignments=1	percentCovered=10
	Query=NODE_527_length_909_cov_4.675644	length=427	assignment=Cotesia sesamiae bracovirus	alignments=7	percentCovered=71
	Query=NODE_725_length_770_cov_4.286713	length=409	assignment=Cotesia sesamiae bracovirus	alignments=1	percentCovered=37
	Query=NODE_555_length_889_cov_7.318945	length=370	assignment=Cotesia sesamiae bracovirus	alignments=1	percentCovered=27
	Query=NODE_2392_length_456_cov_1.453865	length=345	assignment=Cotesia sesamiae bracovirus	alignments=2	percentCovered=21
	Query=NODE_4891_length_345_cov_1.406897	length=337	assignment=Cotesia sesamiae bracovirus	alignments=1	percentCovered=22
	Query=NODE_2750_length_432_cov_2.496021	length=258	assignment=Cotesia sesamiae bracovirus	alignments=1	percentCovered=33
	Query=NODE_13382_length_252_cov_4.588832	length=252	assignment=Cotesia sesamiae bracovirus	alignments=7	percentCovered=99
	Query=NODE_13793_length_250_cov_11.241026	length=190	assignment=Cotesia sesamiae bracovirus	alignments=1	percentCovered=31
	Query=NODE_22409_length_218_cov_2.748466	length=187	assignment=Cotesia sesamiae bracovirus	alignments=1	percentCovered=34
	Query=NODE_678_length_799_cov_2.103495	length=171	assignment=Cotesia sesamiae bracovirus	alignments=1	percentCovered=32
	Query=NODE_2111_length_482_cov_2.470726	length=166	assignment=Cotesia sesamiae bracovirus	alignments=1	percentCovered=36
	Query=NODE_28256_length_182_cov_10.811024	length=163	assignment=Cotesia sesamiae bracovirus	alignments=1	percentCovered=75
	Query=NODE_28558_length_162_cov_1.691589	length=160	assignment=Cotesia sesamiae bracovirus	alignments=1	percentCovered=32
	Query=NODE_28593_length_160_cov_17.990476	length=159	assignment=Cotesia sesamiae bracovirus	alignments=1	percentCovered=92
	Query=NODE_14613_length_246_cov_2.848168	length=148	assignment=Cotesia sesamiae bracovirus	alignments=1	percentCovered=99
	Query=NODE_29400_length_126_cov_13.915493	length=126	assignment=Cotesia sesamiae bracovirus	alignments=1	percentCovered=49
	Query=NODE_20832_length_223_cov_1.547619	length=119	assignment=Cotesia sesamiae bracovirus	alignments=1	percentCovered=93
	Query=NODE_30580_length_108_cov_7.811321	length=105	assignment=Cotesia sesamiae bracovirus	alignments=1	percentCovered=65
	Query=NODE_2342_length_460_cov_2.049383	length=104	assignment=Cotesia sesamiae bracovirus	alignments=1	percentCovered=62
	Query=NODE_30812_length_105_cov_9.520000	length=103	assignment=Cotesia sesamiae bracovirus	alignments=1	percentCovered=85
	Query=NODE_23110_length_216_cov_12.273292	length=91	assignment=Cotesia sesamiae bracovirus	alignments=1	percentCovered=84
	Query=NODE_32216_length_90_cov_2.600000	length=90	assignment=Cotesia sesamiae bracovirus	alignments=1	percentCovered=99
	Query=NODE_12465_length_257_cov_21.217822	length=86	assignment=Cotesia sesamiae bracovirus	alignments=1	percentCovered=53
	Query=NODE_32513_length_87_cov_6.156250	length=83	assignment=Cotesia sesamiae bracovirus	alignments=1	percentCovered=100
	Query=NODE_32540_length_87_cov_3.593750	length=83	assignment=Cotesia sesamiae bracovirus	alignments=1	percentCovered=100
	Query=NODE_33487_length_79_cov_12.333333	length=79	assignment=Cotesia sesamiae bracovirus	alignments=1	percentCovered=86
	Query=NODE_33357_length_80_cov_7.760000	length=74	assignment=Cotesia sesamiae bracovirus	alignments=1	percentCovered=92
	Query=NODE_33836_length_77_cov_5.500000	length=71	assignment=Cotesia sesamiae bracovirus	alignments=1	percentCovered=96
	Query=NODE_29008_length_140_cov_80.705882	length=70	assignment=Cotesia sesamiae bracovirus	alignments=1	percentCovered=97
	Query=NODE_30568_length_108_cov_12.132075	length=68	assignment=Cotesia sesamiae bracovirus	alignments=1	percentCovered=100
	Query=NODE_6852_length_309_cov_1.547244	length=55	assignment=Cotesia sesamiae bracovirus	alignments=1	percentCovered=91
	Query=NODE_28791_length_151_cov_1.885417	length=54	assignment=Cotesia sesamiae bracovirus	alignments=1	percentCovered=100
	Query=NODE_34772_length_71_cov_147.812500	length=53	assignment=Cotesia sesamiae bracovirus	alignments=1	percentCovered=100
	Query=NODE_5_length_4678_cov_18732.162232	length=4266	assignment=Narnaviridae environmental sample	alignments=20	percentCovered=12
	Query=NODE_1357_length_582_cov_4.700190	length=582	assignment=Narnaviridae environmental sample	alignments=1	percentCovered=8
	Query=NODE_23382_length_216_cov_1.024845	length=216	assignment=Narnaviridae environmental sample	alignments=3	percentCovered=23
	Query=NODE_1401_length_573_cov_5.610039	length=52	assignment=Narnaviridae environmental sample	alignments=1	percentCovered=100
	Query=NODE_28015_length_201_cov_4.212329	length=43	assignment=Narnaviridae environmental sample	alignments=1	percentCovered=100
	Query=NODE_1816_length_513_cov_50.611354	length=304	assignment=Trichoderma hypovirus	alignments=20	percentCovered=88
	Query=NODE_8463_length_289_cov_1.782051	length=289	assignment=Trichoderma hypovirus	alignments=1	percentCovered=10
	Query=NODE_30965_length_103_cov_58.479167	length=90	assignment=Trichoderma hypovirus	alignments=13	percentCovered=99
	Query=NODE_22176_length_219_cov_1.384146	length=54	assignment=Trichoderma hypovirus	alignments=1	percentCovered=76
MOSQ2	Query=NODE_3321_length_332_cov_76.996390	length=313	assignment=Bovine alphaherpesvirus 1	alignments=6	percentCovered=55
	Query=NODE_6369_length_270_cov_4.083721	length=270	assignment=Bovine alphaherpesvirus 1	alignments=2	percentCovered=33
	Query=NODE_6236_length_272_cov_2.622120	length=225	assignment=Bovine alphaherpesvirus 1	alignments=7	percentCovered=53
	Query=NODE_7267_length_260_cov_1.990244	length=214	assignment=Bovine alphaherpesvirus 1	alignments=3	percentCovered=28
	Query=NODE_9687_length_240_cov_1.405405	length=209	assignment=Bovine alphaherpesvirus 1	alignments=2	percentCovered=41
	Query=NODE_3982_length_313_cov_44.023256	length=187	assignment=Bovine alphaherpesvirus 1	alignments=2	percentCovered=46
	Query=NODE_16809_length_206_cov_4.430464	length=186	assignment=Bovine alphaherpesvirus 1	alignments=3	percentCovered=76
	Query=NODE_17165_length_201_cov_1.863014	length=186	assignment=Bovine alphaherpesvirus 1	alignments=3	percentCovered=32
	Query=NODE_6293_length_271_cov_3.643519	length=183	assignment=Bovine alphaherpesvirus 1	alignments=2	percentCovered=54
	Query=NODE_17358_length_184_cov_17.410853	length=177	assignment=Bovine alphaherpesvirus 1	alignments=3	percentCovered=34
	Query=NODE_17636_length_159_cov_1.375000	length=157	assignment=Bovine alphaherpesvirus 1	alignments=2	percentCovered=43
	Query=NODE_7350_length_259_cov_2.328431	length=143	assignment=Bovine alphaherpesvirus 1	alignments=3	percentCovered=87
	Query=NODE_17920_length_144_cov_6.876404	length=141	assignment=Bovine alphaherpesvirus 1	alignments=3	percentCovered=41
	Query=NODE_18133_length_135_cov_8.037500	length=130	assignment=Bovine alphaherpesvirus 1	alignments=2	percentCovered=55
	Query=NODE_18084_length_137_cov_96.804878	length=125	assignment=Bovine alphaherpesvirus 1	alignments=2	percentCovered=53
	Query=NODE_17706_length_155_cov_15.910000	length=123	assignment=Bovine alphaherpesvirus 1	alignments=2	percentCovered=59
	Query=NODE_18331_length_127_cov_7.569444	length=120	assignment=Bovine alphaherpesvirus 1	alignments=3	percentCovered=93
	Query=NODE_18510_length_120_cov_67.415385	length=120	assignment=Bovine alphaherpesvirus 1	alignments=5	percentCovered=50
	Query=NODE_17515_length_167_cov_3.035714	length=118	assignment=Bovine alphaherpesvirus 1	alignments=3	percentCovered=94
	Query=NODE_18693_length_116_cov_3.524590	length=116	assignment=Bovine alphaherpesvirus 1	alignments=5	percentCovered=47
	Query=NODE_18287_length_129_cov_4.189189	length=115	assignment=Bovine alphaherpesvirus 1	alignments=4	percentCovered=97
	Query=NODE_18710_length_115_cov_28.266667	length=110	assignment=Bovine alphaherpesvirus 1	alignments=4	percentCovered=100
	Query=NODE_18360_length_126_cov_3.352113	length=104	assignment=Bovine alphaherpesvirus 1	alignments=2	percentCovered=70
	Query=NODE_19749_length_103_cov_15.020833	length=103	assignment=Bovine alphaherpesvirus 1	alignments=5	percentCovered=68
	Query=NODE_17337_length_186_cov_3.885496	length=93	assignment=Bovine alphaherpesvirus 1	alignments=3	percentCovered=100
	Query=NODE_20569_length_93_cov_3.368421	length=93	assignment=Bovine alphaherpesvirus 1	alignments=2	percentCovered=78
	Query=NODE_19521_length_106_cov_14.137255	length=91	assignment=Bovine alphaherpesvirus 1	alignments=6	percentCovered=95
	Query=NODE_20525_length_93_cov_16.500000	length=88	assignment=Bovine alphaherpesvirus 1	alignments=2	percentCovered=77
	Query=NODE_18255_length_130_cov_4.040000	length=86	assignment=Bovine alphaherpesvirus 1	alignments=2	percentCovered=100
	Query=NODE_20806_length_90_cov_18.657143	length=85	assignment=Bovine alphaherpesvirus 1	alignments=1	percentCovered=94
	Query=NODE_19204_length_111_cov_3.357143	length=84	assignment=Bovine alphaherpesvirus 1	alignments=5	percentCovered=87
	Query=NODE_21381_length_85_cov_3.266667	length=84	assignment=Bovine alphaherpesvirus 1	alignments=6	percentCovered=92
	Query=NODE_19567_length_106_cov_2.333333	length=81	assignment=Bovine alphaherpesvirus 1	alignments=1	percentCovered=90
	Query=NODE_20492_length_94_cov_2.538462	length=80	assignment=Bovine alphaherpesvirus 1	alignments=1	percentCovered=91
	Query=NODE_19032_length_111_cov_10.214286	length=79	assignment=Bovine alphaherpesvirus 1	alignments=2	percentCovered=86
	Query=NODE_20893_length_89_cov_22.235294	length=78	assignment=Bovine alphaherpesvirus 1	alignments=2	percentCovered=87
	Query=NODE_20946_length_89_cov_3.029412	length=78	assignment=Bovine alphaherpesvirus 1	alignments=2	percentCovered=92
	Query=NODE_17826_length_148_cov_27.870968	length=73	assignment=Bovine alphaherpesvirus 1	alignments=2	percentCovered=93
	Query=NODE_21448_length_84_cov_11.655172	length=73	assignment=Bovine alphaherpesvirus 1	alignments=2	percentCovered=93
	Query=NODE_22764_length_75_cov_2.750000	length=72	assignment=Bovine alphaherpesvirus 1	alignments=1	percentCovered=89
	Query=NODE_20687_length_91_cov_24.805556	length=71	assignment=Bovine alphaherpesvirus 1	alignments=1	percentCovered=90
	Query=NODE_23350_length_71_cov_10.062500	length=71	assignment=Bovine alphaherpesvirus 1	alignments=5	percentCovered=85
	Query=NODE_23398_length_71_cov_4.250000	length=71	assignment=Bovine alphaherpesvirus 1	alignments=6	percentCovered=85
	Query=NODE_22144_length_78_cov_30.826087	length=70	assignment=Bovine alphaherpesvirus 1	alignments=2	percentCovered=86
	Query=NODE_22848_length_74_cov_7.526316	length=70	assignment=Bovine alphaherpesvirus 1	alignments=3	percentCovered=90
	Query=NODE_23557_length_70_cov_6.600000	length=70	assignment=Bovine alphaherpesvirus 1	alignments=3	percentCovered=71
	Query=NODE_23773_length_69_cov_2.214286	length=68	assignment=Bovine alphaherpesvirus 1	alignments=5	percentCovered=88
	Query=NODE_18332_length_127_cov_6.708333	length=67	assignment=Bovine alphaherpesvirus 1	alignments=5	percentCovered=90
	Query=NODE_20749_length_91_cov_4.027778	length=67	assignment=Bovine alphaherpesvirus 1	alignments=5	percentCovered=90
	Query=NODE_19651_length_104_cov_95.632653	length=65	assignment=Bovine alphaherpesvirus 1	alignments=2	percentCovered=92
	Query=NODE_20392_length_95_cov_5.325000	length=65	assignment=Bovine alphaherpesvirus 1	alignments=3	percentCovered=100
	Query=NODE_22692_length_75_cov_7.250000	length=65	assignment=Bovine alphaherpesvirus 1	alignments=5	percentCovered=100
	Query=NODE_24671_length_65_cov_2.900000	length=65	assignment=Bovine alphaherpesvirus 1	alignments=5	percentCovered=72
	Query=NODE_24854_length_64_cov_7.777778	length=62	assignment=Bovine alphaherpesvirus 1	alignments=5	percentCovered=89
	Query=NODE_18427_length_124_cov_3.173913	length=61	assignment=Bovine alphaherpesvirus 1	alignments=5	percentCovered=98
	Query=NODE_22726_length_75_cov_4.250000	length=61	assignment=Bovine alphaherpesvirus 1	alignments=6	percentCovered=98
	Query=NODE_24278_length_66_cov_36.000000	length=61	assignment=Bovine alphaherpesvirus 1	alignments=3	percentCovered=98
	Query=NODE_23339_length_71_cov_12.437500	length=60	assignment=Bovine alphaherpesvirus 1	alignments=2	percentCovered=100
	Query=NODE_19465_length_107_cov_9.269231	length=59	assignment=Bovine alphaherpesvirus 1	alignments=5	percentCovered=100
	Query=NODE_22030_length_79_cov_10.541667	length=59	assignment=Bovine alphaherpesvirus 1	alignments=5	percentCovered=95
	Query=NODE_26672_length_58_cov_3.333333	length=58	assignment=Bovine alphaherpesvirus 1	alignments=5	percentCovered=100
	Query=NODE_25508_length_62_cov_4.428571	length=54	assignment=Bovine alphaherpesvirus 1	alignments=5	percentCovered=87
	Query=NODE_26675_length_58_cov_3.000000	length=53	assignment=Bovine alphaherpesvirus 1	alignments=5	percentCovered=100
	Query=NODE_26213_length_59_cov_36.500000	length=52	assignment=Bovine alphaherpesvirus 1	alignments=3	percentCovered=96
	Query=NODE_26939_length_57_cov_3.000000	length=47	assignment=Bovine alphaherpesvirus 1	alignments=5	percentCovered=100
	Query=NODE_131_length_1361_cov_19.820827	length=806	assignment=Cotesia sesamiae bracovirus	alignments=1	percentCovered=11
	Query=NODE_229_length_1036_cov_3.640163	length=677	assignment=Cotesia sesamiae bracovirus	alignments=1	percentCovered=12
	Query=NODE_397_length_819_cov_20.069372	length=660	assignment=Cotesia sesamiae bracovirus	alignments=7	percentCovered=32
	Query=NODE_620_length_671_cov_4.647727	length=485	assignment=Cotesia sesamiae bracovirus	alignments=1	percentCovered=11
	Query=NODE_969_length_551_cov_4.473790	length=483	assignment=Cotesia sesamiae bracovirus	alignments=1	percentCovered=13
	Query=NODE_23_length_2753_cov_20.227947	length=465	assignment=Cotesia sesamiae bracovirus	alignments=1	percentCovered=9
	Query=NODE_986_length_548_cov_44.290061	length=322	assignment=Cotesia sesamiae bracovirus	alignments=1	percentCovered=21
	Query=NODE_4561_length_299_cov_7.860656	length=283	assignment=Cotesia sesamiae bracovirus	alignments=1	percentCovered=16
	Query=NODE_6238_length_272_cov_2.354839	length=266	assignment=Cotesia sesamiae bracovirus	alignments=1	percentCovered=24
	Query=NODE_9493_length_241_cov_4.779570	length=239	assignment=Cotesia sesamiae bracovirus	alignments=1	percentCovered=23
	Query=NODE_2439_length_374_cov_5.463950	length=219	assignment=Cotesia sesamiae bracovirus	alignments=2	percentCovered=88
	Query=NODE_17196_length_198_cov_8.391608	length=196	assignment=Cotesia sesamiae bracovirus	alignments=1	percentCovered=45
	Query=NODE_2339_length_380_cov_1.861538	length=175	assignment=Cotesia sesamiae bracovirus	alignments=1	percentCovered=34
	Query=NODE_684_length_643_cov_6.438776	length=173	assignment=Cotesia sesamiae bracovirus	alignments=1	percentCovered=58
	Query=NODE_13683_length_218_cov_1.920245	length=156	assignment=Cotesia sesamiae bracovirus	alignments=1	percentCovered=25
	Query=NODE_2977_length_347_cov_3.537671	length=134	assignment=Cotesia sesamiae bracovirus	alignments=1	percentCovered=43
	Query=NODE_17891_length_145_cov_16.077778	length=105	assignment=Cotesia sesamiae bracovirus	alignments=1	percentCovered=65
	Query=NODE_18090_length_137_cov_6.036585	length=105	assignment=Cotesia sesamiae bracovirus	alignments=1	percentCovered=65
	Query=NODE_16413_length_208_cov_1.176471	length=98	assignment=Cotesia sesamiae bracovirus	alignments=2	percentCovered=80
	Query=NODE_17770_length_151_cov_8.177083	length=74	assignment=Cotesia sesamiae bracovirus	alignments=1	percentCovered=92
	Query=NODE_18276_length_129_cov_7.945946	length=39	assignment=Cotesia sesamiae bracovirus	alignments=1	percentCovered=100
	Query=NODE_18684_length_116_cov_6.262295	length=39	assignment=Cotesia sesamiae bracovirus	alignments=1	percentCovered=100
	Query=NODE_1_length_5015_cov_17665.781452	length=4522	assignment=Narnaviridae environmental sample	alignments=20	percentCovered=12
	Query=NODE_619_length_671_cov_6.990260	length=671	assignment=Narnaviridae environmental sample	alignments=1	percentCovered=8
	Query=NODE_8316_length_250_cov_2.358974	length=250	assignment=Narnaviridae environmental sample	alignments=1	percentCovered=18
	Query=NODE_17222_length_196_cov_2.609929	length=196	assignment=Narnaviridae environmental sample	alignments=3	percentCovered=28
	Query=NODE_2300_length_382_cov_14.449541	length=147	assignment=Narnaviridae environmental sample	alignments=4	percentCovered=97
	Query=NODE_4991_length_291_cov_1.669492	length=51	assignment=Narnaviridae environmental sample	alignments=1	percentCovered=100
	Query=NODE_685_length_643_cov_2.552721	length=46	assignment=Narnaviridae environmental sample	alignments=1	percentCovered=100
	Query=NODE_941_length_555_cov_130.398000	length=33	assignment=Narnaviridae environmental sample	alignments=1	percentCovered=100
	Query=NODE_256_length_985_cov_18.554839	length=32	assignment=Narnaviridae environmental sample	alignments=1	percentCovered=100
	Query=NODE_2770_length_357_cov_2.059603	length=32	assignment=Narnaviridae environmental sample	alignments=1	percentCovered=100
	Query=NODE_15745_length_210_cov_1.367742	length=32	assignment=Narnaviridae environmental sample	alignments=1	percentCovered=100
MOSQ3	Query=NODE_18146_length_209_cov_115.805195	length=162	assignment=Bathycoccus sp. RCC1105 virus BpV	alignments=1	percentCovered=27
	Query=NODE_21985_length_132_cov_23.766234	length=123	assignment=Bathycoccus sp. RCC1105 virus BpV	alignments=1	percentCovered=36
	Query=NODE_22646_length_120_cov_18.138462	length=118	assignment=Bathycoccus sp. RCC1105 virus BpV	alignments=1	percentCovered=37
	Query=NODE_24261_length_111_cov_3.464286	length=105	assignment=Bathycoccus sp. RCC1105 virus BpV	alignments=1	percentCovered=42
	Query=NODE_22178_length_128_cov_117.780822	length=88	assignment=Bathycoccus sp. RCC1105 virus BpV	alignments=1	percentCovered=50
	Query=NODE_22899_length_116_cov_74.098361	length=67	assignment=Bathycoccus sp. RCC1105 virus BpV	alignments=1	percentCovered=66
	Query=NODE_31826_length_76_cov_27.095238	length=67	assignment=Bathycoccus sp. RCC1105 virus BpV	alignments=1	percentCovered=66
	Query=NODE_22518_length_122_cov_34.447761	length=53	assignment=Bathycoccus sp. RCC1105 virus BpV	alignments=1	percentCovered=83
	Query=NODE_26513_length_97_cov_2.619048	length=53	assignment=Bathycoccus sp. RCC1105 virus BpV	alignments=1	percentCovered=83
	Query=NODE_27828_length_90_cov_11.142857	length=53	assignment=Bathycoccus sp. RCC1105 virus BpV	alignments=1	percentCovered=83
	Query=NODE_34976_length_69_cov_15.785714	length=48	assignment=Bathycoccus sp. RCC1105 virus BpV	alignments=1	percentCovered=92
	Query=NODE_36128_length_67_cov_4.833333	length=48	assignment=Bathycoccus sp. RCC1105 virus BpV	alignments=1	percentCovered=92
	Query=NODE_36800_length_65_cov_52.500000	length=46	assignment=Bathycoccus sp. RCC1105 virus BpV	alignments=1	percentCovered=96
	Query=NODE_25837_length_100_cov_32.733333	length=42	assignment=Bathycoccus sp. RCC1105 virus BpV	alignments=1	percentCovered=100
MOSQ4	Query=NODE_43758_length_242_cov_1.085561	length=241	assignment=unclassified Myoviridae	alignments=1	percentCovered=24
	Query=NODE_63895_length_219_cov_1.951220	length=211	assignment=unclassified Myoviridae	alignments=3	percentCovered=18
	Query=NODE_19445_length_297_cov_0.958678	length=179	assignment=unclassified Myoviridae	alignments=1	percentCovered=18
	Query=NODE_63481_length_220_cov_0.903030	length=49	assignment=unclassified Myoviridae	alignments=1	percentCovered=67
MOSQ5	Query=NODE_12_length_335_cov_5.446429	length=335	assignment=Choristoneura fumiferana granulovirus	alignments=1	percentCovered=10
	Query=NODE_11_length_345_cov_9.848276	length=323	assignment=Choristoneura fumiferana granulovirus	alignments=1	percentCovered=29
	Query=NODE_19_length_204_cov_8.919463	length=117	assignment=Choristoneura fumiferana granulovirus	alignments=1	percentCovered=81
MOSQ6	Query=NODE_8837_length_233_cov_2.348315	length=233	assignment=Choristoneura fumiferana granulovirus	alignments=3	percentCovered=18
	Query=NODE_11657_length_217_cov_0.950617	length=214	assignment=Choristoneura fumiferana granulovirus	alignments=1	percentCovered=21
	Query=NODE_15106_length_165_cov_1.481818	length=53	assignment=Choristoneura fumiferana granulovirus	alignments=20	percentCovered=100
	Query=NODE_646_length_536_cov_5.451143	length=516	assignment=Paramecium bursaria Chlorella virus A1	alignments=1	percentCovered=16
	Query=NODE_1135_length_433_cov_4.552910	length=426	assignment=Paramecium bursaria Chlorella virus A1	alignments=1	percentCovered=28
	Query=NODE_538_length_576_cov_11.197697	length=359	assignment=Paramecium bursaria Chlorella virus A1	alignments=1	percentCovered=33
	Query=NODE_1379_length_401_cov_60.768786	length=287	assignment=Paramecium bursaria Chlorella virus A1	alignments=1	percentCovered=43
	Query=NODE_3070_length_307_cov_13.670635	length=268	assignment=Paramecium bursaria Chlorella virus A1	alignments=1	percentCovered=43
	Query=NODE_387_length_655_cov_2.978333	length=262	assignment=Paramecium bursaria Chlorella virus A1	alignments=1	percentCovered=46
	Query=NODE_1356_length_404_cov_10.853868	length=242	assignment=Paramecium bursaria Chlorella virus A1	alignments=1	percentCovered=49
	Query=NODE_2254_length_339_cov_6.475352	length=242	assignment=Paramecium bursaria Chlorella virus A1	alignments=1	percentCovered=49
	Query=NODE_6906_length_248_cov_1.160622	length=213	assignment=Paramecium bursaria Chlorella virus A1	alignments=1	percentCovered=56
	Query=NODE_9370_length_230_cov_0.942857	length=198	assignment=Paramecium bursaria Chlorella virus A1	alignments=1	percentCovered=63
	Query=NODE_2124_length_346_cov_1.539519	length=163	assignment=Paramecium bursaria Chlorella virus A1	alignments=1	percentCovered=73
	Query=NODE_15287_length_154_cov_10.494949	length=154	assignment=Paramecium bursaria Chlorella virus A1	alignments=1	percentCovered=63
	Query=NODE_9116_length_231_cov_4.443182	length=147	assignment=Paramecium bursaria Chlorella virus A1	alignments=1	percentCovered=77
	Query=NODE_8716_length_234_cov_2.067039	length=136	assignment=Paramecium bursaria Chlorella virus A1	alignments=1	percentCovered=88
	Query=NODE_15139_length_163_cov_5.805556	length=119	assignment=Paramecium bursaria Chlorella virus A1	alignments=1	percentCovered=100
	Query=NODE_15401_length_148_cov_17.430108	length=111	assignment=Paramecium bursaria Chlorella virus A1	alignments=1	percentCovered=99
	Query=NODE_7747_length_241_cov_1.225806	length=95	assignment=Paramecium bursaria Chlorella virus A1	alignments=1	percentCovered=98
	Query=NODE_17327_length_100_cov_13.755556	length=80	assignment=Paramecium bursaria Chlorella virus A1	alignments=1	percentCovered=95
	Query=NODE_1793_length_366_cov_3.768489	length=355	assignment=Cotesia sesamiae bracovirus	alignments=7	percentCovered=33
	Query=NODE_4254_length_281_cov_1.889381	length=260	assignment=Cotesia sesamiae bracovirus	alignments=2	percentCovered=17
	Query=NODE_783_length_500_cov_4.537079	length=259	assignment=Cotesia sesamiae bracovirus	alignments=1	percentCovered=21
	Query=NODE_5_length_4487_cov_15909.493231	length=3827	assignment=Narnaviridae environmental sample	alignments=20	percentCovered=14
	Query=NODE_1634_length_377_cov_2.372671	length=377	assignment=Narnaviridae environmental sample	alignments=8	percentCovered=58
	Query=NODE_7004_length_247_cov_1.406250	length=247	assignment=Narnaviridae environmental sample	alignments=1	percentCovered=13
	Query=NODE_14007_length_207_cov_1.901316	length=207	assignment=Narnaviridae environmental sample	alignments=1	percentCovered=23
	Query=NODE_16809_length_109_cov_16.666667	length=109	assignment=Narnaviridae environmental sample	alignments=20	percentCovered=100
	Query=NODE_3457_length_297_cov_2.004132	length=48	assignment=Narnaviridae environmental sample	alignments=1	percentCovered=100
MOSQ7	Query=NODE_470_length_495_cov_5.563636	length=475	assignment=Paramecium bursaria Chlorella virus A1	alignments=1	percentCovered=17
	Query=NODE_2243_length_286_cov_7.103896	length=284	assignment=Paramecium bursaria Chlorella virus A1	alignments=1	percentCovered=37
	Query=NODE_2529_length_277_cov_1.603604	length=253	assignment=Paramecium bursaria Chlorella virus A1	alignments=1	percentCovered=47
	Query=NODE_853_length_398_cov_57.699708	length=236	assignment=Paramecium bursaria Chlorella virus A1	alignments=1	percentCovered=52
	Query=NODE_2285_length_285_cov_2.173913	length=235	assignment=Paramecium bursaria Chlorella virus A1	alignments=1	percentCovered=51
	Query=NODE_3240_length_258_cov_5.320197	length=224	assignment=Paramecium bursaria Chlorella virus A1	alignments=1	percentCovered=53
	Query=NODE_7310_length_208_cov_4.666667	length=195	assignment=Paramecium bursaria Chlorella virus A1	alignments=1	percentCovered=61
	Query=NODE_7777_length_206_cov_0.847682	length=189	assignment=Paramecium bursaria Chlorella virus A1	alignments=1	percentCovered=66
	Query=NODE_278_length_604_cov_9.684882	length=186	assignment=Paramecium bursaria Chlorella virus A1	alignments=1	percentCovered=64
	Query=NODE_7938_length_190_cov_3.592593	length=184	assignment=Paramecium bursaria Chlorella virus A1	alignments=1	percentCovered=63
	Query=NODE_861_length_397_cov_3.517544	length=179	assignment=Paramecium bursaria Chlorella virus A1	alignments=1	percentCovered=65
	Query=NODE_7920_length_191_cov_2.830882	length=166	assignment=Paramecium bursaria Chlorella virus A1	alignments=1	percentCovered=72
	Query=NODE_8161_length_162_cov_3.130841	length=161	assignment=Paramecium bursaria Chlorella virus A1	alignments=1	percentCovered=66
	Query=NODE_2545_length_276_cov_6.036199	length=159	assignment=Paramecium bursaria Chlorella virus A1	alignments=1	percentCovered=75
	Query=NODE_8645_length_124_cov_10.652174	length=118	assignment=Paramecium bursaria Chlorella virus A1	alignments=1	percentCovered=100
	Query=NODE_9521_length_100_cov_18.844444	length=96	assignment=Paramecium bursaria Chlorella virus A1	alignments=1	percentCovered=79
	Query=NODE_9627_length_98_cov_5.441860	length=75	assignment=Paramecium bursaria Chlorella virus A1	alignments=1	percentCovered=87
	Query=NODE_11358_length_71_cov_2.937500	length=71	assignment=Paramecium bursaria Chlorella virus A1	alignments=1	percentCovered=99
	Query=NODE_12768_length_60_cov_5.600000	length=59	assignment=Paramecium bursaria Chlorella virus A1	alignments=1	percentCovered=100
	Query=NODE_3_length_7893_cov_18602.269584	length=7133	assignment=Narnaviridae environmental sample	alignments=20	percentCovered=8
	Query=NODE_2328_length_283_cov_18.258772	length=283	assignment=Narnaviridae environmental sample	alignments=5	percentCovered=19
	Query=NODE_508_length_481_cov_8.002347	length=264	assignment=Narnaviridae environmental sample	alignments=7	percentCovered=66
	Query=NODE_7568_length_207_cov_1.144737	length=42	assignment=Narnaviridae environmental sample	alignments=1	percentCovered=100
MOSQ8	Query=NODE_396_length_498_cov_6.559819	length=457	assignment=Paramecium bursaria Chlorella virus A1	alignments=1	percentCovered=26
	Query=NODE_93_length_803_cov_5.151070	length=291	assignment=Paramecium bursaria Chlorella virus A1	alignments=1	percentCovered=40
	Query=NODE_514_length_454_cov_16.007519	length=210	assignment=Paramecium bursaria Chlorella virus A1	alignments=1	percentCovered=58
	Query=NODE_4308_length_225_cov_4.029412	length=185	assignment=Paramecium bursaria Chlorella virus A1	alignments=1	percentCovered=64
	Query=NODE_6211_length_172_cov_7.598291	length=167	assignment=Paramecium bursaria Chlorella virus A1	alignments=1	percentCovered=71
	Query=NODE_3110_length_246_cov_3.167539	length=137	assignment=Paramecium bursaria Chlorella virus A1	alignments=1	percentCovered=87
	Query=NODE_4389_length_224_cov_3.857988	length=124	assignment=Paramecium bursaria Chlorella virus A1	alignments=1	percentCovered=96
	Query=NODE_2_length_4298_cov_19463.543955	length=3800	assignment=Narnaviridae environmental sample	alignments=20	percentCovered=14
	Query=NODE_123_length_745_cov_18.092754	length=737	assignment=Narnaviridae environmental sample	alignments=1	percentCovered=6
	Query=NODE_545_length_443_cov_11.981959	length=397	assignment=Narnaviridae environmental sample	alignments=4	percentCovered=41
	Query=NODE_953_length_359_cov_4.026316	length=359	assignment=Narnaviridae environmental sample	alignments=1	percentCovered=15
	Query=NODE_3708_length_235_cov_2.183333	length=235	assignment=Narnaviridae environmental sample	alignments=5	percentCovered=23
	Query=NODE_6876_length_108_cov_9.754717	length=108	assignment=Narnaviridae environmental sample	alignments=1	percentCovered=49
	Query=NODE_6216_length_172_cov_2.341880	length=54	assignment=Narnaviridae environmental sample	alignments=1	percentCovered=100
	Query=NODE_9052_length_56_cov_27.000000	length=54	assignment=Narnaviridae environmental sample	alignments=1	percentCovered=100
	Query=NODE_9069_length_56_cov_14.000000	length=54	assignment=Narnaviridae environmental sample	alignments=5	percentCovered=100
	Query=NODE_6886_length_108_cov_3.226415	length=53	assignment=Narnaviridae environmental sample	alignments=1	percentCovered=100
MOSQ9	Query=NODE_45_length_1815_cov_20.625000	length=1815	assignment=Wuhan Mosquito Virus 6	alignments=1	percentCovered=100
	Query=NODE_77_length_1508_cov_26.563661	length=1459	assignment=Wuhan Mosquito Virus 6	alignments=1	percentCovered=100
	Query=NODE_118_length_1270_cov_6.304527	length=1270	assignment=Wuhan Mosquito Virus 6	alignments=3	percentCovered=100
	Query=NODE_127_length_1238_cov_5.499577	length=1238	assignment=Wuhan Mosquito Virus 6	alignments=1	percentCovered=100
	Query=NODE_157_length_1165_cov_11.862162	length=1165	assignment=Wuhan Mosquito Virus 6	alignments=1	percentCovered=100
	Query=NODE_214_length_1046_cov_8.858729	length=1046	assignment=Wuhan Mosquito Virus 6	alignments=1	percentCovered=100
	Query=NODE_226_length_1026_cov_9.644696	length=1026	assignment=Wuhan Mosquito Virus 6	alignments=1	percentCovered=100
	Query=NODE_353_length_854_cov_4.683354	length=854	assignment=Wuhan Mosquito Virus 6	alignments=1	percentCovered=100
	Query=NODE_390_length_822_cov_50.710561	length=822	assignment=Wuhan Mosquito Virus 6	alignments=1	percentCovered=100
	Query=NODE_3692_length_331_cov_2.913043	length=331	assignment=Wuhan Mosquito Virus 6	alignments=1	percentCovered=100
MOSQ10	Query=NODE_723_length_480_cov_3.529412	length=480	assignment=Paramecium bursaria Chlorella virus A1	alignments=1	percentCovered=14
	Query=NODE_2483_length_303_cov_3.907258	length=273	assignment=Paramecium bursaria Chlorella virus A1	alignments=1	percentCovered=42
	Query=NODE_5897_length_231_cov_3.505682	length=223	assignment=Paramecium bursaria Chlorella virus A1	alignments=1	percentCovered=48
	Query=NODE_1177_length_395_cov_2.320588	length=160	assignment=Paramecium bursaria Chlorella virus A1	alignments=1	percentCovered=73
	Query=NODE_9403_length_176_cov_7.504132	length=146	assignment=Paramecium bursaria Chlorella virus A1	alignments=1	percentCovered=82
	Query=NODE_1777_length_341_cov_5.709790	length=113	assignment=Paramecium bursaria Chlorella virus A1	alignments=1	percentCovered=91
	Query=NODE_10309_length_116_cov_3.704918	length=76	assignment=Paramecium bursaria Chlorella virus A1	alignments=1	percentCovered=97
	Query=NODE_9_length_2216_cov_46855.570106	length=1762	assignment=Narnaviridae environmental sample	alignments=20	percentCovered=16
	Query=NODE_50_length_1234_cov_270.728584	length=1234	assignment=Narnaviridae environmental sample	alignments=2	percentCovered=8
	Query=NODE_995_length_419_cov_2.804945	length=225	assignment=Narnaviridae environmental sample	alignments=5	percentCovered=64
	Query=NODE_5363_length_237_cov_4.972527	length=45	assignment=Narnaviridae environmental sample	alignments=1	percentCovered=100
	Query=NODE_10_length_2216_cov_42408.733457	length=1605	assignment=Choristoneura fumiferana granulovirus	alignments=20	percentCovered=22
	Query=NODE_4372_length_251_cov_31.234694	length=251	assignment=Choristoneura fumiferana granulovirus	alignments=1	percentCovered=14
	Query=NODE_10691_length_109_cov_19.148148	length=70	assignment=Choristoneura fumiferana granulovirus	alignments=1	percentCovered=100
	Query=NODE_7443_length_216_cov_2.229814	length=51	assignment=Choristoneura fumiferana granulovirus	alignments=1	percentCovered=96
	Query=NODE_453_length_576_cov_12.007678	length=35	assignment=Choristoneura fumiferana granulovirus	alignments=1	percentCovered=100
	Query=NODE_7520_length_216_cov_1.049689	length=32	assignment=Choristoneura fumiferana granulovirus	alignments=1	percentCovered=94
MOSQ11	Query=NODE_1335_length_539_cov_1.617769	length=309	assignment=Paramecium bursaria Chlorella virus A1	alignments=1	percentCovered=39
	Query=NODE_3160_length_381_cov_3.401840	length=263	assignment=Paramecium bursaria Chlorella virus A1	alignments=1	percentCovered=45
	Query=NODE_10929_length_261_cov_6.038835	length=252	assignment=Paramecium bursaria Chlorella virus A1	alignments=1	percentCovered=46
	Query=NODE_5105_length_323_cov_71.697761	length=236	assignment=Paramecium bursaria Chlorella virus A1	alignments=1	percentCovered=52
	Query=NODE_15123_length_240_cov_6.729730	length=230	assignment=Paramecium bursaria Chlorella virus A1	alignments=1	percentCovered=51
	Query=NODE_16855_length_234_cov_1.675978	length=223	assignment=Paramecium bursaria Chlorella virus A1	alignments=1	percentCovered=43
	Query=NODE_20061_length_224_cov_1.686391	length=223	assignment=Paramecium bursaria Chlorella virus A1	alignments=1	percentCovered=48
	Query=NODE_19256_length_226_cov_11.081871	length=203	assignment=Paramecium bursaria Chlorella virus A1	alignments=1	percentCovered=57
	Query=NODE_10184_length_266_cov_1.872038	length=198	assignment=Paramecium bursaria Chlorella virus A1	alignments=1	percentCovered=60
	Query=NODE_6174_length_305_cov_3.584000	length=187	assignment=Paramecium bursaria Chlorella virus A1	alignments=1	percentCovered=64
	Query=NODE_29761_length_177_cov_9.221311	length=169	assignment=Paramecium bursaria Chlorella virus A1	alignments=1	percentCovered=43
	Query=NODE_16845_length_234_cov_1.731844	length=166	assignment=Paramecium bursaria Chlorella virus A1	alignments=1	percentCovered=72
	Query=NODE_29798_length_176_cov_4.198347	length=164	assignment=Paramecium bursaria Chlorella virus A1	alignments=1	percentCovered=41
	Query=NODE_5056_length_324_cov_3.710037	length=152	assignment=Paramecium bursaria Chlorella virus A1	alignments=1	percentCovered=78
	Query=NODE_29886_length_173_cov_2.525424	length=147	assignment=Paramecium bursaria Chlorella virus A1	alignments=1	percentCovered=80
	Query=NODE_26469_length_210_cov_1.070968	length=131	assignment=Paramecium bursaria Chlorella virus A1	alignments=1	percentCovered=89
	Query=NODE_31280_length_134_cov_10.772152	length=129	assignment=Paramecium bursaria Chlorella virus A1	alignments=1	percentCovered=90
	Query=NODE_27275_length_208_cov_1.862745	length=126	assignment=Paramecium bursaria Chlorella virus A1	alignments=1	percentCovered=94
	Query=NODE_30358_length_157_cov_4.303922	length=126	assignment=Paramecium bursaria Chlorella virus A1	alignments=1	percentCovered=94
	Query=NODE_31820_length_123_cov_9.176471	length=123	assignment=Paramecium bursaria Chlorella virus A1	alignments=1	percentCovered=69
	Query=NODE_21135_length_221_cov_2.987952	length=122	assignment=Paramecium bursaria Chlorella virus A1	alignments=1	percentCovered=98
	Query=NODE_9525_length_271_cov_1.111111	length=121	assignment=Paramecium bursaria Chlorella virus A1	alignments=1	percentCovered=90
	Query=NODE_30604_length_150_cov_37.105263	length=120	assignment=Paramecium bursaria Chlorella virus A1	alignments=1	percentCovered=99
	Query=NODE_22538_length_218_cov_1.472393	length=116	assignment=Paramecium bursaria Chlorella virus A1	alignments=9	percentCovered=57
	Query=NODE_20515_length_223_cov_1.273810	length=115	assignment=Paramecium bursaria Chlorella virus A1	alignments=1	percentCovered=100
	Query=NODE_31614_length_127_cov_19.666667	length=111	assignment=Paramecium bursaria Chlorella virus A1	alignments=1	percentCovered=100
	Query=NODE_31619_length_127_cov_10.194444	length=108	assignment=Paramecium bursaria Chlorella virus A1	alignments=1	percentCovered=93
	Query=NODE_32016_length_120_cov_4.507692	length=108	assignment=Paramecium bursaria Chlorella virus A1	alignments=1	percentCovered=86
	Query=NODE_32493_length_112_cov_28.754386	length=108	assignment=Paramecium bursaria Chlorella virus A1	alignments=1	percentCovered=86
	Query=NODE_31170_length_137_cov_6.231707	length=107	assignment=Paramecium bursaria Chlorella virus A1	alignments=1	percentCovered=99
	Query=NODE_27309_length_208_cov_1.666667	length=105	assignment=Paramecium bursaria Chlorella virus A1	alignments=1	percentCovered=82
	Query=NODE_33815_length_107_cov_0.961538	length=104	assignment=Paramecium bursaria Chlorella virus A1	alignments=1	percentCovered=96
	Query=NODE_34618_length_100_cov_19.800000	length=96	assignment=Paramecium bursaria Chlorella virus A1	alignments=1	percentCovered=79
	Query=NODE_35650_length_93_cov_3.578947	length=93	assignment=Paramecium bursaria Chlorella virus A1	alignments=1	percentCovered=69
	Query=NODE_33215_length_111_cov_4.125000	length=92	assignment=Paramecium bursaria Chlorella virus A1	alignments=1	percentCovered=100
	Query=NODE_33696_length_108_cov_2.735849	length=87	assignment=Paramecium bursaria Chlorella virus A1	alignments=1	percentCovered=99
	Query=NODE_36243_length_89_cov_3.529412	length=87	assignment=Paramecium bursaria Chlorella virus A1	alignments=1	percentCovered=92
	Query=NODE_38179_length_79_cov_9.583333	length=77	assignment=Paramecium bursaria Chlorella virus A1	alignments=1	percentCovered=84
	Query=NODE_32543_length_112_cov_4.473684	length=75	assignment=Paramecium bursaria Chlorella virus A1	alignments=1	percentCovered=97
	Query=NODE_8_length_3904_cov_8519.068329	length=3516	assignment=Narnaviridae environmental sample	alignments=20	percentCovered=15
	Query=NODE_23665_length_215_cov_5.450000	length=215	assignment=Narnaviridae environmental sample	alignments=1	percentCovered=25
	Query=NODE_467_length_800_cov_4.538255	length=33	assignment=Narnaviridae environmental sample	alignments=1	percentCovered=100
	Query=NODE_1867_length_468_cov_5.181598	length=448	assignment=Cotesia sesamiae bracovirus	alignments=7	percentCovered=26
	Query=NODE_169_length_1111_cov_3.670455	length=292	assignment=Cotesia sesamiae bracovirus	alignments=1	percentCovered=19
	Query=NODE_8519_length_279_cov_1.928571	length=63	assignment=Cotesia sesamiae bracovirus	alignments=1	percentCovered=75
MOSQ12	Query=NODE_1_length_8852_cov_1072.955894	length=8349	assignment=Narnaviridae environmental sample	alignments=20	percentCovered=7
	Query=NODE_39302_length_241_cov_1.935484	length=241	assignment=Narnaviridae environmental sample	alignments=1	percentCovered=15
	Query=NODE_48961_length_228_cov_1.254335	length=27	assignment=Narnaviridae environmental sample	alignments=1	percentCovered=100
	Query=NODE_13580_length_314_cov_3.084942	length=265	assignment=Cotesia sesamiae bracovirus	alignments=3	percentCovered=75
	Query=NODE_23194_length_275_cov_2.527273	length=222	assignment=Cotesia sesamiae bracovirus	alignments=2	percentCovered=60
	Query=NODE_7048_length_374_cov_3.739812	length=172	assignment=Cotesia sesamiae bracovirus	alignments=1	percentCovered=27
	Query=NODE_27770_length_263_cov_3.115385	length=136	assignment=Cotesia sesamiae bracovirus	alignments=1	percentCovered=40
	Query=NODE_10490_length_335_cov_5.982143	length=103	assignment=Cotesia sesamiae bracovirus	alignments=1	percentCovered=44
	Query=NODE_62724_length_213_cov_3.905063	length=102	assignment=Cotesia sesamiae bracovirus	alignments=1	percentCovered=47
MOSQ13	Query=NODE_19633_length_272_cov_6.677419	length=272	assignment=Trichoderma hypovirus	alignments=2	percentCovered=47
	Query=NODE_2165_length_504_cov_29.211581	length=146	assignment=Trichoderma hypovirus	alignments=20	percentCovered=100
	Query=NODE_44307_length_222_cov_59.341317	length=104	assignment=Trichoderma hypovirus	alignments=1	percentCovered=100
	Query=NODE_11205_length_313_cov_5.000000	length=83	assignment=Trichoderma hypovirus	alignments=1	percentCovered=100
	Query=NODE_1_length_10137_cov_2371.618726	length=6335	assignment=Narnaviridae environmental sample	alignments=20	percentCovered=11
	Query=NODE_1390_length_587_cov_9.665414	length=389	assignment=Narnaviridae environmental sample	alignments=4	percentCovered=40
	Query=NODE_27871_length_250_cov_1.471795	length=33	assignment=Narnaviridae environmental sample	alignments=1	percentCovered=100
	Query=NODE_343_length_986_cov_4.783029	length=717	assignment=Cotesia sesamiae bracovirus	alignments=1	percentCovered=6
	Query=NODE_2192_length_502_cov_3.552573	length=429	assignment=Cotesia sesamiae bracovirus	alignments=3	percentCovered=95
	Query=NODE_4492_length_401_cov_3.037572	length=213	assignment=Cotesia sesamiae bracovirus	alignments=1	percentCovered=73
	Query=NODE_55999_length_209_cov_2.006494	length=209	assignment=Cotesia sesamiae bracovirus	alignments=4	percentCovered=14
	Query=NODE_55994_length_209_cov_2.012987	length=121	assignment=Cotesia sesamiae bracovirus	alignments=1	percentCovered=40
	Query=NODE_18001_length_279_cov_1.075893	length=55	assignment=Cotesia sesamiae bracovirus	alignments=1	percentCovered=85
	Query=NODE_61068_length_171_cov_22.017241	length=103	assignment=Choristoneura fumiferana granulovirus	alignments=1	percentCovered=92
	Query=NODE_60132_length_205_cov_23.633333	length=66	assignment=Choristoneura fumiferana granulovirus	alignments=1	percentCovered=97
	Query=NODE_6068_length_368_cov_3.843450	length=50	assignment=Choristoneura fumiferana granulovirus	alignments=1	percentCovered=96
MOSQ14	Query=NODE_1_length_8983_cov_12958.581653	length=5760	assignment=Narnaviridae environmental sample	alignments=20	percentCovered=10
	Query=NODE_858_length_577_cov_2.183908	length=577	assignment=Narnaviridae environmental sample	alignments=1	percentCovered=6
	Query=NODE_25750_length_214_cov_1.371069	length=214	assignment=Narnaviridae environmental sample	alignments=1	percentCovered=14
	Query=NODE_3354_length_360_cov_1.409836	length=30	assignment=Narnaviridae environmental sample	alignments=1	percentCovered=100
	Query=NODE_1479_length_466_cov_1.851582	length=379	assignment=Cotesia sesamiae bracovirus	alignments=1	percentCovered=15
	Query=NODE_9534_length_273_cov_0.908257	length=267	assignment=Cotesia sesamiae bracovirus	alignments=2	percentCovered=30
	Query=NODE_15932_length_240_cov_2.940541	length=219	assignment=Cotesia sesamiae bracovirus	alignments=1	percentCovered=55
	Query=NODE_11330_length_261_cov_1.975728	length=173	assignment=Cotesia sesamiae bracovirus	alignments=2	percentCovered=77
	Query=NODE_1969_length_424_cov_1.373984	length=98	assignment=Cotesia sesamiae bracovirus	alignments=1	percentCovered=72
MOSQ15	Query=NODE_28365_length_234_cov_0.905028	length=207	assignment=unclassified Myoviridae	alignments=1	percentCovered=28
	Query=NODE_28990_length_232_cov_1.774011	length=98	assignment=unclassified Myoviridae	alignments=1	percentCovered=55
	Query=NODE_26932_length_237_cov_0.939560	length=92	assignment=unclassified Myoviridae	alignments=1	percentCovered=67
	Query=NODE_32125_length_226_cov_1.426901	length=59	assignment=unclassified Myoviridae	alignments=1	percentCovered=81
	Query=NODE_1_length_8984_cov_10917.245940	length=8586	assignment=Narnaviridae environmental sample	alignments=20	percentCovered=7
	Query=NODE_6212_length_340_cov_7.287719	length=340	assignment=Narnaviridae environmental sample	alignments=1	percentCovered=16
	Query=NODE_14306_length_276_cov_1.461538	length=276	assignment=Narnaviridae environmental sample	alignments=1	percentCovered=11
	Query=NODE_41300_length_212_cov_1.070064	length=212	assignment=Narnaviridae environmental sample	alignments=1	percentCovered=14
	Query=NODE_3335_length_405_cov_4.542857	length=30	assignment=Narnaviridae environmental sample	alignments=1	percentCovered=100
	Query=NODE_43896_length_208_cov_2.333333	length=30	assignment=Narnaviridae environmental sample	alignments=1	percentCovered=100
	Query=NODE_20530_length_253_cov_1.277778	length=28	assignment=Narnaviridae environmental sample	alignments=1	percentCovered=100
	Query=NODE_573_length_742_cov_2.205240	length=673	assignment=Cotesia sesamiae bracovirus	alignments=1	percentCovered=7
	Query=NODE_1350_length_542_cov_3.010267	length=463	assignment=Cotesia sesamiae bracovirus	alignments=3	percentCovered=91
	Query=NODE_2816_length_426_cov_2.625337	length=352	assignment=Cotesia sesamiae bracovirus	alignments=1	percentCovered=44
	Query=NODE_4239_length_378_cov_4.396285	length=317	assignment=Cotesia sesamiae bracovirus	alignments=1	percentCovered=14
	Query=NODE_7724_length_322_cov_1.116105	length=244	assignment=Cotesia sesamiae bracovirus	alignments=1	percentCovered=20
	Query=NODE_1049_length_596_cov_2.722736	length=142	assignment=Cotesia sesamiae bracovirus	alignments=1	percentCovered=38
	Query=NODE_45655_length_206_cov_2.430464	length=141	assignment=Cotesia sesamiae bracovirus	alignments=1	percentCovered=27
	Query=NODE_27575_length_235_cov_1.650000	length=105	assignment=Cotesia sesamiae bracovirus	alignments=1	percentCovered=57
	Query=NODE_46774_length_190_cov_2.007407	length=65	assignment=Cotesia sesamiae bracovirus	alignments=2	percentCovered=69
MOSQ16	Query=NODE_42300_length_217_cov_1.598765	length=202	assignment=unclassified Myoviridae	alignments=1	percentCovered=15
	Query=NODE_37083_length_225_cov_1.105882	length=68	assignment=unclassified Myoviridae	alignments=1	percentCovered=79
	Query=NODE_10254_length_311_cov_1.113281	length=231	assignment=unclassified Myoviridae	alignments=1	percentCovered=14
	Query=NODE_1_length_8988_cov_4769.278630	length=6293	assignment=Narnaviridae environmental sample	alignments=20	percentCovered=9
	Query=NODE_4467_length_392_cov_1.566766	length=392	assignment=Narnaviridae environmental sample	alignments=1	percentCovered=8
	Query=NODE_7885_length_333_cov_1.848921	length=333	assignment=Narnaviridae environmental sample	alignments=1	percentCovered=15
	Query=NODE_9401_length_318_cov_1.384030	length=318	assignment=Narnaviridae environmental sample	alignments=1	percentCovered=10
	Query=NODE_23558_length_252_cov_1.959391	length=252	assignment=Narnaviridae environmental sample	alignments=1	percentCovered=12
	Query=NODE_38466_length_223_cov_0.976190	length=51	assignment=Narnaviridae environmental sample	alignments=1	percentCovered=100
	Query=NODE_26_length_2885_cov_6.243816	length=49	assignment=Narnaviridae environmental sample	alignments=1	percentCovered=100
	Query=NODE_1531_length_562_cov_3.859961	length=47	assignment=Narnaviridae environmental sample	alignments=1	percentCovered=100
	Query=NODE_323_length_999_cov_2.741525	length=973	assignment=Cotesia sesamiae bracovirus	alignments=7	percentCovered=39
	Query=NODE_5078_length_377_cov_1.509317	length=344	assignment=Cotesia sesamiae bracovirus	alignments=1	percentCovered=14
	Query=NODE_1618_length_551_cov_4.034274	length=296	assignment=Cotesia sesamiae bracovirus	alignments=1	percentCovered=15
	Query=NODE_17998_length_269_cov_3.836449	length=247	assignment=Cotesia sesamiae bracovirus	alignments=3	percentCovered=100
	Query=NODE_49229_length_209_cov_0.896104	length=185	assignment=Cotesia sesamiae bracovirus	alignments=1	percentCovered=23
	Query=NODE_41395_length_218_cov_3.539877	length=136	assignment=Cotesia sesamiae bracovirus	alignments=1	percentCovered=40
MOSQ17	Query=NODE_59307_length_228_cov_0.947977	length=211	assignment=unclassified Myoviridae	alignments=1	percentCovered=25
	Query=NODE_98064_length_95_cov_27.650000	length=80	assignment=unclassified Myoviridae	alignments=1	percentCovered=70
	Query=NODE_57982_length_229_cov_1.448276	length=49	assignment=unclassified Myoviridae	alignments=1	percentCovered=84
	Query=NODE_1_length_8917_cov_14496.618935	length=7063	assignment=Narnaviridae environmental sample	alignments=20	percentCovered=8
	Query=NODE_18969_length_306_cov_8.521912	length=306	assignment=Narnaviridae environmental sample	alignments=5	percentCovered=38
	Query=NODE_19708_length_303_cov_16.911290	length=303	assignment=Narnaviridae environmental sample	alignments=5	percentCovered=39
	Query=NODE_94389_length_110_cov_3.709091	length=110	assignment=Narnaviridae environmental sample	alignments=3	percentCovered=49
	Query=NODE_98676_length_93_cov_9.868421	length=83	assignment=Narnaviridae environmental sample	alignments=3	percentCovered=99
	Query=NODE_87431_length_181_cov_1.325397	length=57	assignment=Narnaviridae environmental sample	alignments=3	percentCovered=100
	Query=NODE_42_length_2875_cov_7.242908	length=1026	assignment=Cotesia sesamiae bracovirus	alignments=1	percentCovered=4
	Query=NODE_512_length_1019_cov_4.514523	length=886	assignment=Cotesia sesamiae bracovirus	alignments=3	percentCovered=94
	Query=NODE_5477_length_435_cov_3.934211	length=185	assignment=Cotesia sesamiae bracovirus	alignments=1	percentCovered=84
	Query=NODE_32575_length_266_cov_2.341232	length=159	assignment=Cotesia sesamiae bracovirus	alignments=1	percentCovered=37
	Query=NODE_15332_length_324_cov_2.728625	length=143	assignment=Cotesia sesamiae bracovirus	alignments=1	percentCovered=38
	Query=NODE_5574_length_433_cov_3.111111	length=139	assignment=Cotesia sesamiae bracovirus	alignments=1	percentCovered=34
	Query=NODE_87786_length_170_cov_8.208696	length=117	assignment=Cotesia sesamiae bracovirus	alignments=1	percentCovered=38
	Query=NODE_27256_length_279_cov_1.540179	length=84	assignment=Cotesia sesamiae bracovirus	alignments=1	percentCovered=51
	Query=NODE_68938_length_218_cov_2.809816	length=41	assignment=Cotesia sesamiae bracovirus	alignments=2	percentCovered=95
	Query=NODE_37475_length_257_cov_1.267327	length=256	assignment=Choristoneura fumiferana granulovirus	alignments=20	percentCovered=20
	Query=NODE_74114_length_214_cov_1.616352	length=214	assignment=Choristoneura fumiferana granulovirus	alignments=1	percentCovered=30
	Query=NODE_83145_length_207_cov_13.782895	length=207	assignment=Choristoneura fumiferana granulovirus	alignments=4	percentCovered=57
	Query=NODE_103306_length_80_cov_8.680000	length=80	assignment=Choristoneura fumiferana granulovirus	alignments=2	percentCovered=94
	Query=NODE_3259_length_513_cov_3.799127	length=59	assignment=Choristoneura fumiferana granulovirus	alignments=1	percentCovered=98
	Query=NODE_115899_length_60_cov_21.800000	length=55	assignment=Choristoneura fumiferana granulovirus	alignments=1	percentCovered=89
MOSQ18	Query=NODE_1_length_9106_cov_7362.407027	length=8737	assignment=Narnaviridae environmental sample	alignments=20	percentCovered=7
	Query=NODE_4896_length_405_cov_5.305714	length=405	assignment=Narnaviridae environmental sample	alignments=1	percentCovered=10
	Query=NODE_8340_length_346_cov_2.687285	length=346	assignment=Narnaviridae environmental sample	alignments=1	percentCovered=12
	Query=NODE_15045_length_295_cov_3.016667	length=295	assignment=Narnaviridae environmental sample	alignments=1	percentCovered=17
	Query=NODE_42536_length_227_cov_2.290698	length=227	assignment=Narnaviridae environmental sample	alignments=1	percentCovered=19
	Query=NODE_54875_length_213_cov_1.506329	length=213	assignment=Narnaviridae environmental sample	alignments=1	percentCovered=21
	Query=NODE_71281_length_109_cov_6.277778	length=109	assignment=Narnaviridae environmental sample	alignments=20	percentCovered=100
	Query=NODE_64995_length_164_cov_1.899083	length=54	assignment=Narnaviridae environmental sample	alignments=1	percentCovered=100
	Query=NODE_5647_length_387_cov_2.849398	length=40	assignment=Narnaviridae environmental sample	alignments=1	percentCovered=100
	Query=NODE_4083_length_430_cov_3.453333	length=32	assignment=Narnaviridae environmental sample	alignments=1	percentCovered=100
	Query=NODE_48345_length_220_cov_1.466667	length=27	assignment=Narnaviridae environmental sample	alignments=1	percentCovered=100
	Query=NODE_420_length_991_cov_3.819444	length=897	assignment=Cotesia sesamiae bracovirus	alignments=1	percentCovered=6
	Query=NODE_2534_length_508_cov_4.169978	length=508	assignment=Cotesia sesamiae bracovirus	alignments=3	percentCovered=99
	Query=NODE_5019_length_402_cov_1.994236	length=369	assignment=Cotesia sesamiae bracovirus	alignments=1	percentCovered=16
	Query=NODE_5561_length_389_cov_2.152695	length=365	assignment=Cotesia sesamiae bracovirus	alignments=2	percentCovered=81
	Query=NODE_152_length_1453_cov_6.994993	length=343	assignment=Cotesia sesamiae bracovirus	alignments=1	percentCovered=13
	Query=NODE_5707_length_386_cov_2.444109	length=270	assignment=Cotesia sesamiae bracovirus	alignments=2	percentCovered=13
	Query=NODE_5432_length_392_cov_4.952522	length=225	assignment=Cotesia sesamiae bracovirus	alignments=1	percentCovered=69
	Query=NODE_3405_length_458_cov_2.980149	length=216	assignment=Cotesia sesamiae bracovirus	alignments=1	percentCovered=22
	Query=NODE_34930_length_239_cov_1.315217	length=87	assignment=Cotesia sesamiae bracovirus	alignments=1	percentCovered=44
	Query=NODE_35203_length_238_cov_3.273224	length=47	assignment=Cotesia sesamiae bracovirus	alignments=1	percentCovered=57
	Query=NODE_22476_length_267_cov_1.051887	length=267	assignment=Choristoneura fumiferana granulovirus	alignments=3	percentCovered=16
	Query=NODE_20358_length_273_cov_34.385321	length=40	assignment=Choristoneura fumiferana granulovirus	alignments=1	percentCovered=95
	Query=NODE_10798_length_322_cov_4.906367	length=34	assignment=Choristoneura fumiferana granulovirus	alignments=1	percentCovered=100
MOSQ19	Query=NODE_1667_length_507_cov_348.250000	length=507	assignment=Trichoderma hypovirus	alignments=1	percentCovered=8
	Query=NODE_48847_length_111_cov_71.053571	length=111	assignment=Trichoderma hypovirus	alignments=20	percentCovered=86
	Query=NODE_48976_length_111_cov_25.107143	length=111	assignment=Trichoderma hypovirus	alignments=20	percentCovered=88
	Query=NODE_49000_length_111_cov_22.321429	length=98	assignment=Trichoderma hypovirus	alignments=20	percentCovered=100
	Query=NODE_49033_length_111_cov_19.875000	length=96	assignment=Trichoderma hypovirus	alignments=5	percentCovered=100
	Query=NODE_49064_length_111_cov_17.767857	length=96	assignment=Trichoderma hypovirus	alignments=5	percentCovered=100
	Query=NODE_52632_length_93_cov_82.947368	length=93	assignment=Trichoderma hypovirus	alignments=20	percentCovered=100
	Query=NODE_7727_length_315_cov_4.000000	length=85	assignment=Trichoderma hypovirus	alignments=1	percentCovered=100
	Query=NODE_58058_length_73_cov_62.333333	length=60	assignment=Trichoderma hypovirus	alignments=2	percentCovered=100
	Query=NODE_2_length_5259_cov_24293.696964	length=4306	assignment=Narnaviridae environmental sample	alignments=20	percentCovered=10
	Query=NODE_98_length_1533_cov_895.273342	length=1001	assignment=Narnaviridae environmental sample	alignments=7	percentCovered=40
	Query=NODE_7274_length_320_cov_5.154717	length=311	assignment=Narnaviridae environmental sample	alignments=3	percentCovered=29
	Query=NODE_40992_length_210_cov_1.335484	length=51	assignment=Narnaviridae environmental sample	alignments=1	percentCovered=100
	Query=NODE_36023_length_217_cov_1.080247	length=35	assignment=Narnaviridae environmental sample	alignments=1	percentCovered=100
	Query=NODE_8237_length_310_cov_1.941176	length=30	assignment=Narnaviridae environmental sample	alignments=1	percentCovered=100
	Query=NODE_24289_length_239_cov_1.135870	length=30	assignment=Narnaviridae environmental sample	alignments=1	percentCovered=100
	Query=NODE_424_length_847_cov_3.608586	length=843	assignment=Cotesia sesamiae bracovirus	alignments=3	percentCovered=96
	Query=NODE_52_length_2105_cov_3.982927	length=764	assignment=Cotesia sesamiae bracovirus	alignments=1	percentCovered=6
	Query=NODE_23101_length_242_cov_1.010695	length=226	assignment=Cotesia sesamiae bracovirus	alignments=1	percentCovered=19
	Query=NODE_12815_length_278_cov_4.255605	length=185	assignment=Cotesia sesamiae bracovirus	alignments=1	percentCovered=84
	Query=NODE_29180_length_228_cov_2.317919	length=120	assignment=Cotesia sesamiae bracovirus	alignments=1	percentCovered=39
	Query=NODE_56_length_2005_cov_19617.927692	length=939	assignment=Choristoneura fumiferana granulovirus	alignments=20	percentCovered=38
	Query=NODE_408_length_864_cov_530.241038	length=864	assignment=Choristoneura fumiferana granulovirus	alignments=2	percentCovered=23
	Query=NODE_592_length_746_cov_675.690304	length=704	assignment=Choristoneura fumiferana granulovirus	alignments=20	percentCovered=47
	Query=NODE_17967_length_257_cov_1.351485	length=246	assignment=Choristoneura fumiferana granulovirus	alignments=4	percentCovered=63
	Query=NODE_53813_length_87_cov_15701.562500	length=85	assignment=Choristoneura fumiferana granulovirus	alignments=1	percentCovered=51
	Query=NODE_11376_length_286_cov_7.515152	length=54	assignment=Choristoneura fumiferana granulovirus	alignments=20	percentCovered=100
	Query=NODE_21864_length_245_cov_1.152632	length=245	assignment=Chrysochromulina ericina virus	alignments=3	percentCovered=58
	Query=NODE_20826_length_248_cov_1.129534	length=238	assignment=Chrysochromulina ericina virus	alignments=1	percentCovered=27
	Query=NODE_44166_length_206_cov_2.582781	length=137	assignment=Chrysochromulina ericina virus	alignments=1	percentCovered=30
MOSQ20	Query=NODE_1_length_8965_cov_16341.992256	length=7489	assignment=Narnaviridae environmental sample	alignments=20	percentCovered=8
	Query=NODE_6709_length_378_cov_2.981424	length=378	assignment=Narnaviridae environmental sample	alignments=4	percentCovered=38
	Query=NODE_44154_length_231_cov_2.011364	length=231	assignment=Narnaviridae environmental sample	alignments=1	percentCovered=16
	Query=NODE_447_length_992_cov_4.167556	length=54	assignment=Narnaviridae environmental sample	alignments=3	percentCovered=100
	Query=NODE_16115_length_299_cov_2.057377	length=34	assignment=Narnaviridae environmental sample	alignments=1	percentCovered=100
	Query=NODE_784_length_803_cov_4.034759	length=786	assignment=Cotesia sesamiae bracovirus	alignments=3	percentCovered=94
	Query=NODE_5747_length_397_cov_1.742690	length=286	assignment=Cotesia sesamiae bracovirus	alignments=1	percentCovered=16
	Query=NODE_33391_length_248_cov_3.020725	length=235	assignment=Cotesia sesamiae bracovirus	alignments=1	percentCovered=26
	Query=NODE_56612_length_216_cov_2.658385	length=190	assignment=Cotesia sesamiae bracovirus	alignments=1	percentCovered=34
	Query=NODE_37896_length_241_cov_0.940860	length=176	assignment=Cotesia sesamiae bracovirus	alignments=2	percentCovered=20
	Query=NODE_4125_length_440_cov_3.402597	length=171	assignment=Cotesia sesamiae bracovirus	alignments=1	percentCovered=91
	Query=NODE_292_length_1177_cov_5.353832	length=111	assignment=Cotesia sesamiae bracovirus	alignments=1	percentCovered=41
	Query=NODE_26246_length_264_cov_1.411483	length=82	assignment=Cotesia sesamiae bracovirus	alignments=1	percentCovered=72
	Query=NODE_3691_length_456_cov_3.256858	length=408	assignment=Chrysochromulina ericina virus	alignments=2	percentCovered=26
	Query=NODE_8548_length_352_cov_4.060606	length=295	assignment=Chrysochromulina ericina virus	alignments=2	percentCovered=72
	Query=NODE_10261_length_336_cov_1.758007	length=128	assignment=Chrysochromulina ericina virus	alignments=1	percentCovered=57
	Query=NODE_17148_length_294_cov_12.451883	length=283	assignment=Choristoneura fumiferana granulovirus	alignments=1	percentCovered=16
	Query=NODE_24649_length_268_cov_1.948357	length=268	assignment=Choristoneura fumiferana granulovirus	alignments=3	percentCovered=16
	Query=NODE_3317_length_473_cov_9.904306	length=185	assignment=Choristoneura fumiferana granulovirus	alignments=6	percentCovered=44
	Query=NODE_38623_length_239_cov_3.875000	length=51	assignment=Choristoneura fumiferana granulovirus	alignments=20	percentCovered=100
	Query=NODE_28491_length_258_cov_2.679803	length=45	assignment=Choristoneura fumiferana granulovirus	alignments=1	percentCovered=98
MOSQ21	Query=NODE_2282_length_534_cov_2.903967	length=385	assignment=Cotesia sesamiae bracovirus	alignments=3	percentCovered=84
	Query=NODE_3525_length_457_cov_2.166667	length=340	assignment=Cotesia sesamiae bracovirus	alignments=1	percentCovered=46
	Query=NODE_256_length_1207_cov_4.537326	length=332	assignment=Cotesia sesamiae bracovirus	alignments=1	percentCovered=14
	Query=NODE_10502_length_331_cov_3.014493	length=329	assignment=Cotesia sesamiae bracovirus	alignments=1	percentCovered=17
	Query=NODE_2589_length_511_cov_2.043860	length=260	assignment=Cotesia sesamiae bracovirus	alignments=1	percentCovered=17
	Query=NODE_1830_length_581_cov_2.741445	length=225	assignment=Cotesia sesamiae bracovirus	alignments=1	percentCovered=21
	Query=NODE_14003_length_308_cov_0.960474	length=100	assignment=Cotesia sesamiae bracovirus	alignments=1	percentCovered=39
	Query=NODE_24355_length_267_cov_1.561321	length=53	assignment=Cotesia sesamiae bracovirus	alignments=1	percentCovered=81
	Query=NODE_56_length_2186_cov_7518.304083	length=2177	assignment=Choristoneura fumiferana granulovirus	alignments=20	percentCovered=17
	Query=NODE_37309_length_240_cov_1.513514	length=231	assignment=Choristoneura fumiferana granulovirus	alignments=1	percentCovered=17
	Query=NODE_7851_length_358_cov_2.158416	length=48	assignment=Choristoneura fumiferana granulovirus	alignments=3	percentCovered=100
	Query=NODE_211_length_1307_cov_4.773163	length=44	assignment=Choristoneura fumiferana granulovirus	alignments=1	percentCovered=75
	Query=NODE_59925_length_212_cov_1.649682	length=41	assignment=Choristoneura fumiferana granulovirus	alignments=1	percentCovered=76
MOSQ22	Query=NODE_213_length_1195_cov_3.002632	length=1003	assignment=Cotesia sesamiae bracovirus	alignments=1	percentCovered=4
	Query=NODE_3675_length_386_cov_2.945619	length=325	assignment=Cotesia sesamiae bracovirus	alignments=1	percentCovered=27
	Query=NODE_7769_length_306_cov_2.593625	length=293	assignment=Cotesia sesamiae bracovirus	alignments=1	percentCovered=41
	Query=NODE_1405_length_556_cov_4.091816	length=253	assignment=Cotesia sesamiae bracovirus	alignments=1	percentCovered=31
	Query=NODE_30291_length_213_cov_1.500000	length=209	assignment=Cotesia sesamiae bracovirus	alignments=1	percentCovered=32
	Query=NODE_59_length_2039_cov_33.873992	length=1436	assignment=Choristoneura fumiferana granulovirus	alignments=3	percentCovered=16
	Query=NODE_1538_length_532_cov_10.651992	length=466	assignment=Choristoneura fumiferana granulovirus	alignments=1	percentCovered=11
	Query=NODE_2614_length_435_cov_21808.928947	length=243	assignment=Choristoneura fumiferana granulovirus	alignments=1	percentCovered=39
MOSQ23	Query=NODE_1590_length_510_cov_3.824176	length=253	assignment=Cotesia sesamiae bracovirus	alignments=1	percentCovered=59
	Query=NODE_27537_length_222_cov_3.862275	length=204	assignment=Cotesia sesamiae bracovirus	alignments=1	percentCovered=74
	Query=NODE_4811_length_349_cov_2.724490	length=203	assignment=Cotesia sesamiae bracovirus	alignments=2	percentCovered=38
	Query=NODE_23751_length_231_cov_1.431818	length=192	assignment=Cotesia sesamiae bracovirus	alignments=1	percentCovered=22
	Query=NODE_23985_length_230_cov_3.365714	length=188	assignment=Cotesia sesamiae bracovirus	alignments=1	percentCovered=82
	Query=NODE_30583_length_217_cov_0.919753	length=182	assignment=Cotesia sesamiae bracovirus	alignments=2	percentCovered=19
	Query=NODE_30211_length_217_cov_1.956790	length=136	assignment=Cotesia sesamiae bracovirus	alignments=1	percentCovered=40
	Query=NODE_10841_length_281_cov_0.738938	length=264	assignment=Chrysochromulina ericina virus	alignments=1	percentCovered=16
	Query=NODE_41821_length_104_cov_7.102041	length=101	assignment=Chrysochromulina ericina virus	alignments=1	percentCovered=71
	Query=NODE_41958_length_103_cov_2.104167	length=93	assignment=Chrysochromulina ericina virus	alignments=1	percentCovered=96
	Query=NODE_44972_length_79_cov_1.833333	length=79	assignment=Chrysochromulina ericina virus	alignments=1	percentCovered=94
	Query=NODE_44760_length_79_cov_11.375000	length=78	assignment=Chrysochromulina ericina virus	alignments=1	percentCovered=92
	Query=NODE_44938_length_79_cov_2.666667	length=77	assignment=Chrysochromulina ericina virus	alignments=1	percentCovered=100
	Query=NODE_44941_length_79_cov_2.625000	length=77	assignment=Chrysochromulina ericina virus	alignments=1	percentCovered=100
	Query=NODE_44889_length_79_cov_3.625000	length=76	assignment=Chrysochromulina ericina virus	alignments=1	percentCovered=92
	Query=NODE_44979_length_79_cov_1.666667	length=76	assignment=Chrysochromulina ericina virus	alignments=1	percentCovered=89
	Query=NODE_44819_length_79_cov_5.375000	length=71	assignment=Chrysochromulina ericina virus	alignments=1	percentCovered=99
	Query=NODE_44771_length_79_cov_10.333333	length=66	assignment=Chrysochromulina ericina virus	alignments=1	percentCovered=98
MOSQ24	Query=NODE_74_length_1389_cov_8.145427	length=1135	assignment=Cotesia sesamiae bracovirus	alignments=2	percentCovered=41
	Query=NODE_1513_length_405_cov_3.228571	length=376	assignment=Cotesia sesamiae bracovirus	alignments=1	percentCovered=28
	Query=NODE_5166_length_276_cov_4.506787	length=201	assignment=Cotesia sesamiae bracovirus	alignments=1	percentCovered=77
	Query=NODE_1843_length_378_cov_1.371517	length=178	assignment=Cotesia sesamiae bracovirus	alignments=1	percentCovered=40
	Query=NODE_11761_length_224_cov_1.207101	length=74	assignment=Cotesia sesamiae bracovirus	alignments=1	percentCovered=81
	Query=NODE_9453_length_237_cov_4.615385	length=204	assignment=Chrysochromulina ericina virus	alignments=1	percentCovered=21
	Query=NODE_8707_length_243_cov_0.670213	length=107	assignment=Chrysochromulina ericina virus	alignments=1	percentCovered=87
	Query=NODE_6712_length_259_cov_1.990196	length=59	assignment=Chrysochromulina ericina virus	alignments=1	percentCovered=92
	Query=NODE_4756_length_283_cov_1.078947	length=74	assignment=Chrysochromulina ericina virus	alignments=1	percentCovered=88
	Query=NODE_2256_length_352_cov_2.989899	length=197	assignment=Chrysochromulina ericina virus	alignments=1	percentCovered=31
	Query=NODE_20082_length_78_cov_3.260870	length=68	assignment=Chrysochromulina ericina virus	alignments=1	percentCovered=96
	Query=NODE_20074_length_78_cov_3.304348	length=78	assignment=Chrysochromulina ericina virus	alignments=1	percentCovered=82
	Query=NODE_19974_length_78_cov_4.304348	length=66	assignment=Chrysochromulina ericina virus	alignments=1	percentCovered=95
	Query=NODE_19729_length_78_cov_11.869565	length=75	assignment=Chrysochromulina ericina virus	alignments=1	percentCovered=100
	Query=NODE_19637_length_79_cov_1.000000	length=78	assignment=Chrysochromulina ericina virus	alignments=1	percentCovered=100
	Query=NODE_19626_length_79_cov_1.375000	length=71	assignment=Chrysochromulina ericina virus	alignments=1	percentCovered=99
	Query=NODE_19611_length_79_cov_1.666667	length=71	assignment=Chrysochromulina ericina virus	alignments=1	percentCovered=93
	Query=NODE_19605_length_79_cov_1.833333	length=79	assignment=Chrysochromulina ericina virus	alignments=1	percentCovered=85
	Query=NODE_19603_length_79_cov_1.833333	length=79	assignment=Chrysochromulina ericina virus	alignments=1	percentCovered=99
	Query=NODE_19600_length_79_cov_1.916667	length=77	assignment=Chrysochromulina ericina virus	alignments=1	percentCovered=94
	Query=NODE_19597_length_79_cov_2.041667	length=79	assignment=Chrysochromulina ericina virus	alignments=1	percentCovered=100
	Query=NODE_19591_length_79_cov_2.166667	length=79	assignment=Chrysochromulina ericina virus	alignments=1	percentCovered=100
	Query=NODE_19588_length_79_cov_2.250000	length=77	assignment=Chrysochromulina ericina virus	alignments=1	percentCovered=97
	Query=NODE_19568_length_79_cov_2.666667	length=79	assignment=Chrysochromulina ericina virus	alignments=1	percentCovered=97
	Query=NODE_19558_length_79_cov_2.750000	length=78	assignment=Chrysochromulina ericina virus	alignments=1	percentCovered=90
	Query=NODE_19550_length_79_cov_2.916667	length=78	assignment=Chrysochromulina ericina virus	alignments=1	percentCovered=99
	Query=NODE_19541_length_79_cov_3.041667	length=78	assignment=Chrysochromulina ericina virus	alignments=1	percentCovered=99
	Query=NODE_19537_length_79_cov_3.125000	length=77	assignment=Chrysochromulina ericina virus	alignments=1	percentCovered=87
	Query=NODE_19532_length_79_cov_3.291667	length=79	assignment=Chrysochromulina ericina virus	alignments=1	percentCovered=91
	Query=NODE_19487_length_79_cov_4.541667	length=78	assignment=Chrysochromulina ericina virus	alignments=1	percentCovered=91
	Query=NODE_19480_length_79_cov_4.750000	length=78	assignment=Chrysochromulina ericina virus	alignments=1	percentCovered=90
	Query=NODE_19470_length_79_cov_5.250000	length=71	assignment=Chrysochromulina ericina virus	alignments=1	percentCovered=93
	Query=NODE_19468_length_79_cov_5.375000	length=79	assignment=Chrysochromulina ericina virus	alignments=1	percentCovered=97
	Query=NODE_19467_length_79_cov_5.416667	length=79	assignment=Chrysochromulina ericina virus	alignments=1	percentCovered=97
	Query=NODE_19453_length_79_cov_6.000000	length=75	assignment=Chrysochromulina ericina virus	alignments=1	percentCovered=88
	Query=NODE_19451_length_79_cov_6.166667	length=73	assignment=Chrysochromulina ericina virus	alignments=1	percentCovered=97
	Query=NODE_19446_length_79_cov_6.625000	length=77	assignment=Chrysochromulina ericina virus	alignments=1	percentCovered=94
	Query=NODE_19427_length_79_cov_7.958333	length=78	assignment=Chrysochromulina ericina virus	alignments=1	percentCovered=92
	Query=NODE_19419_length_79_cov_8.666667	length=72	assignment=Chrysochromulina ericina virus	alignments=1	percentCovered=92
	Query=NODE_19416_length_79_cov_8.916667	length=71	assignment=Chrysochromulina ericina virus	alignments=1	percentCovered=99
	Query=NODE_19409_length_79_cov_9.541667	length=77	assignment=Chrysochromulina ericina virus	alignments=1	percentCovered=87
	Query=NODE_19373_length_79_cov_26.083333	length=68	assignment=Chrysochromulina ericina virus	alignments=1	percentCovered=99
	Query=NODE_19365_length_79_cov_36.291667	length=74	assignment=Chrysochromulina ericina virus	alignments=1	percentCovered=97
	Query=NODE_19315_length_80_cov_3.280000	length=77	assignment=Chrysochromulina ericina virus	alignments=1	percentCovered=88
	Query=NODE_18933_length_86_cov_3.645161	length=80	assignment=Chrysochromulina ericina virus	alignments=1	percentCovered=89
	Query=NODE_17734_length_114_cov_2.288136	length=101	assignment=Chrysochromulina ericina virus	alignments=1	percentCovered=82
	Query=NODE_1698_length_389_cov_1.473054	length=386	assignment=Chrysochromulina ericina virus	alignments=1	percentCovered=21
	Query=NODE_14609_length_211_cov_2.320513	length=128	assignment=Chrysochromulina ericina virus	alignments=1	percentCovered=52
	Query=NODE_13031_length_218_cov_1.159509	length=66	assignment=Chrysochromulina ericina virus	alignments=1	percentCovered=97
	Query=NODE_12145_length_222_cov_1.221557	length=61	assignment=Chrysochromulina ericina virus	alignments=1	percentCovered=92
MOSQ25	Query=NODE_4_length_4468_cov_23140.266032	length=3796	assignment=Narnaviridae environmental sample	alignments=20	percentCovered=16
	Query=NODE_3787_length_337_cov_4.078014	length=324	assignment=Narnaviridae environmental sample	alignments=3	percentCovered=27
	Query=NODE_6066_length_295_cov_3.520833	length=295	assignment=Narnaviridae environmental sample	alignments=7	percentCovered=26
	Query=NODE_24429_length_207_cov_1.447368	length=207	assignment=Narnaviridae environmental sample	alignments=1	percentCovered=22
	Query=NODE_24090_length_208_cov_1.196078	length=29	assignment=Narnaviridae environmental sample	alignments=1	percentCovered=100
	Query=NODE_556_length_663_cov_3.162829	length=537	assignment=Cotesia sesamiae bracovirus	alignments=2	percentCovered=49
	Query=NODE_991_length_534_cov_11.110647	length=351	assignment=Cotesia sesamiae bracovirus	alignments=1	percentCovered=43
	Query=NODE_3040_length_361_cov_0.901961	length=341	assignment=Cotesia sesamiae bracovirus	alignments=2	percentCovered=32
	Query=NODE_5209_length_308_cov_1.320158	length=304	assignment=Cotesia sesamiae bracovirus	alignments=2	percentCovered=13
	Query=NODE_8689_length_269_cov_1.607477	length=267	assignment=Cotesia sesamiae bracovirus	alignments=1	percentCovered=58
	Query=NODE_3437_length_347_cov_3.972603	length=151	assignment=Cotesia sesamiae bracovirus	alignments=1	percentCovered=47
	Query=NODE_2997_length_362_cov_1.618893	length=142	assignment=Cotesia sesamiae bracovirus	alignments=1	percentCovered=87
	Query=NODE_3767_length_338_cov_1.448763	length=69	assignment=Cotesia sesamiae bracovirus	alignments=1	percentCovered=97
	Query=NODE_551_length_665_cov_4.686885	length=494	assignment=Chrysochromulina ericina virus	alignments=1	percentCovered=12
	Query=NODE_10583_length_256_cov_1.815920	length=254	assignment=Chrysochromulina ericina virus	alignments=1	percentCovered=30
	Query=NODE_5113_length_310_cov_0.752941	length=231	assignment=Chrysochromulina ericina virus	alignments=1	percentCovered=31
	Query=NODE_8986_length_267_cov_1.589623	length=196	assignment=Chrysochromulina ericina virus	alignments=1	percentCovered=33
	Query=NODE_5244_length_307_cov_2.230159	length=181	assignment=Chrysochromulina ericina virus	alignments=1	percentCovered=24
	Query=NODE_20924_length_216_cov_1.186335	length=178	assignment=Chrysochromulina ericina virus	alignments=1	percentCovered=36
	Query=NODE_19872_length_219_cov_0.975610	length=138	assignment=Chrysochromulina ericina virus	alignments=1	percentCovered=51
	Query=NODE_22874_length_211_cov_0.948718	length=83	assignment=Chrysochromulina ericina virus	alignments=1	percentCovered=99
	Query=NODE_11406_length_252_cov_0.685279	length=80	assignment=Chrysochromulina ericina virus	alignments=1	percentCovered=83
	Query=NODE_29569_length_80_cov_4.360000	length=79	assignment=Chrysochromulina ericina virus	alignments=1	percentCovered=85
	Query=NODE_29671_length_79_cov_13.375000	length=79	assignment=Chrysochromulina ericina virus	alignments=1	percentCovered=91
	Query=NODE_29685_length_79_cov_10.458333	length=79	assignment=Chrysochromulina ericina virus	alignments=1	percentCovered=99
	Query=NODE_29711_length_79_cov_7.875000	length=79	assignment=Chrysochromulina ericina virus	alignments=1	percentCovered=97
	Query=NODE_29815_length_79_cov_3.833333	length=79	assignment=Chrysochromulina ericina virus	alignments=1	percentCovered=100
	Query=NODE_29821_length_79_cov_3.750000	length=79	assignment=Chrysochromulina ericina virus	alignments=1	percentCovered=100
	Query=NODE_29903_length_79_cov_2.125000	length=79	assignment=Chrysochromulina ericina virus	alignments=1	percentCovered=90
	Query=NODE_29913_length_79_cov_1.958333	length=79	assignment=Chrysochromulina ericina virus	alignments=1	percentCovered=97
	Query=NODE_29951_length_79_cov_1.333333	length=79	assignment=Chrysochromulina ericina virus	alignments=1	percentCovered=99
	Query=NODE_29946_length_79_cov_1.416667	length=78	assignment=Chrysochromulina ericina virus	alignments=1	percentCovered=96
	Query=NODE_29688_length_79_cov_9.833333	length=77	assignment=Chrysochromulina ericina virus	alignments=1	percentCovered=88
	Query=NODE_29752_length_79_cov_5.333333	length=77	assignment=Chrysochromulina ericina virus	alignments=1	percentCovered=94
	Query=NODE_29779_length_79_cov_4.500000	length=77	assignment=Chrysochromulina ericina virus	alignments=1	percentCovered=88
	Query=NODE_29802_length_79_cov_4.250000	length=77	assignment=Chrysochromulina ericina virus	alignments=1	percentCovered=97
	Query=NODE_30294_length_78_cov_4.434783	length=77	assignment=Chrysochromulina ericina virus	alignments=1	percentCovered=97
	Query=NODE_29654_length_79_cov_19.916667	length=76	assignment=Chrysochromulina ericina virus	alignments=1	percentCovered=95
	Query=NODE_29742_length_79_cov_5.708333	length=76	assignment=Chrysochromulina ericina virus	alignments=1	percentCovered=89
	Query=NODE_29954_length_79_cov_1.250000	length=76	assignment=Chrysochromulina ericina virus	alignments=1	percentCovered=97
	Query=NODE_30232_length_78_cov_4.739130	length=76	assignment=Chrysochromulina ericina virus	alignments=1	percentCovered=97
	Query=NODE_29642_length_79_cov_28.333333	length=75	assignment=Chrysochromulina ericina virus	alignments=1	percentCovered=89
	Query=NODE_29653_length_79_cov_20.333333	length=75	assignment=Chrysochromulina ericina virus	alignments=1	percentCovered=100
	Query=NODE_29713_length_79_cov_7.708333	length=74	assignment=Chrysochromulina ericina virus	alignments=1	percentCovered=97
	Query=NODE_29820_length_79_cov_3.750000	length=73	assignment=Chrysochromulina ericina virus	alignments=1	percentCovered=99
	Query=NODE_30468_length_78_cov_2.826087	length=73	assignment=Chrysochromulina ericina virus	alignments=1	percentCovered=89
	Query=NODE_29710_length_79_cov_7.916667	length=70	assignment=Chrysochromulina ericina virus	alignments=1	percentCovered=91
	Query=NODE_29759_length_79_cov_4.625000	length=70	assignment=Chrysochromulina ericina virus	alignments=1	percentCovered=96
	Query=NODE_30539_length_78_cov_2.347826	length=69	assignment=Chrysochromulina ericina virus	alignments=1	percentCovered=96
	Query=NODE_29589_length_80_cov_2.960000	length=68	assignment=Chrysochromulina ericina virus	alignments=1	percentCovered=99
	Query=NODE_29739_length_79_cov_5.791667	length=68	assignment=Chrysochromulina ericina virus	alignments=1	percentCovered=99
	Query=NODE_15766_length_232_cov_1.875706	length=232	assignment=Choristoneura fumiferana granulovirus	alignments=2	percentCovered=17
	Query=NODE_20389_length_217_cov_1.981481	length=216	assignment=Choristoneura fumiferana granulovirus	alignments=1	percentCovered=16
	Query=NODE_23915_length_208_cov_1.620915	length=208	assignment=Choristoneura fumiferana granulovirus	alignments=1	percentCovered=18
	Query=NODE_28725_length_91_cov_2.666667	length=87	assignment=Choristoneura fumiferana granulovirus	alignments=3	percentCovered=100
	Query=NODE_6371_length_291_cov_2.889831	length=68	assignment=Choristoneura fumiferana granulovirus	alignments=1	percentCovered=97
MOSQ26	Query=NODE_90_length_870_cov_26978.841718	length=867	assignment=Trichoderma hypovirus	alignments=13	percentCovered=22
	Query=NODE_1110_length_317_cov_1.874046	length=317	assignment=Trichoderma hypovirus	alignments=1	percentCovered=27
	Query=NODE_711_length_375_cov_3.646875	length=152	assignment=Trichoderma hypovirus	alignments=3	percentCovered=95
	Query=NODE_11_length_1994_cov_33408.182568	length=880	assignment=Narnaviridae environmental sample	alignments=20	percentCovered=24
	Query=NODE_4082_length_213_cov_1.088608	length=213	assignment=Narnaviridae environmental sample	alignments=1	percentCovered=13
	Query=NODE_2193_length_253_cov_2.297980	length=42	assignment=Narnaviridae environmental sample	alignments=1	percentCovered=100
	Query=NODE_2014_length_261_cov_0.674757	length=143	assignment=Chrysochromulina ericina virus	alignments=1	percentCovered=55
	Query=NODE_5018_length_130_cov_1.386667	length=111	assignment=Chrysochromulina ericina virus	alignments=1	percentCovered=61
	Query=NODE_5390_length_103_cov_1.291667	length=103	assignment=Chrysochromulina ericina virus	alignments=1	percentCovered=76
	Query=NODE_5388_length_103_cov_1.416667	length=87	assignment=Chrysochromulina ericina virus	alignments=1	percentCovered=99
	Query=NODE_3046_length_230_cov_1.737143	length=82	assignment=Chrysochromulina ericina virus	alignments=1	percentCovered=48
	Query=NODE_5793_length_79_cov_9.250000	length=79	assignment=Chrysochromulina ericina virus	alignments=1	percentCovered=85
	Query=NODE_5803_length_79_cov_6.375000	length=79	assignment=Chrysochromulina ericina virus	alignments=1	percentCovered=100
	Query=NODE_5812_length_79_cov_4.458333	length=79	assignment=Chrysochromulina ericina virus	alignments=1	percentCovered=96
	Query=NODE_5856_length_79_cov_2.541667	length=79	assignment=Chrysochromulina ericina virus	alignments=1	percentCovered=97
	Query=NODE_5863_length_79_cov_2.291667	length=79	assignment=Chrysochromulina ericina virus	alignments=1	percentCovered=95
	Query=NODE_5881_length_79_cov_1.333333	length=79	assignment=Chrysochromulina ericina virus	alignments=1	percentCovered=100
	Query=NODE_6080_length_78_cov_3.652174	length=78	assignment=Chrysochromulina ericina virus	alignments=1	percentCovered=100
	Query=NODE_5819_length_79_cov_4.125000	length=76	assignment=Chrysochromulina ericina virus	alignments=1	percentCovered=99
	Query=NODE_5874_length_79_cov_1.875000	length=76	assignment=Chrysochromulina ericina virus	alignments=1	percentCovered=89
	Query=NODE_5791_length_79_cov_9.875000	length=75	assignment=Chrysochromulina ericina virus	alignments=1	percentCovered=88
	Query=NODE_6157_length_78_cov_2.173913	length=75	assignment=Chrysochromulina ericina virus	alignments=1	percentCovered=100
	Query=NODE_5887_length_79_cov_1.125000	length=71	assignment=Chrysochromulina ericina virus	alignments=1	percentCovered=93
	Query=NODE_227_length_608_cov_8.193490	length=608	assignment=Choristoneura fumiferana granulovirus	alignments=20	percentCovered=8
	Query=NODE_381_length_492_cov_4.050343	length=492	assignment=Choristoneura fumiferana granulovirus	alignments=3	percentCovered=18
	Query=NODE_404_length_482_cov_65127.459016	length=392	assignment=Choristoneura fumiferana granulovirus	alignments=1	percentCovered=24
	Query=NODE_992_length_332_cov_1.613718	length=325	assignment=Choristoneura fumiferana granulovirus	alignments=1	percentCovered=11
	Query=NODE_1363_length_294_cov_2.778243	length=294	assignment=Choristoneura fumiferana granulovirus	alignments=2	percentCovered=13
	Query=NODE_1849_length_268_cov_0.995305	length=266	assignment=Choristoneura fumiferana granulovirus	alignments=2	percentCovered=15
	Query=NODE_164_length_698_cov_19.272162	length=51	assignment=Choristoneura fumiferana granulovirus	alignments=1	percentCovered=96
	Query=NODE_2373_length_247_cov_1.817708	length=45	assignment=Choristoneura fumiferana granulovirus	alignments=1	percentCovered=82
MOSQ27	Query=NODE_6975_length_246_cov_1.361257	length=246	assignment=Trichoderma hypovirus	alignments=1	percentCovered=15
	Query=NODE_247_length_773_cov_6.040390	length=53	assignment=Trichoderma hypovirus	alignments=2	percentCovered=100
	Query=NODE_3667_length_289_cov_4.059829	length=41	assignment=Trichoderma hypovirus	alignments=1	percentCovered=100
	Query=NODE_148_length_944_cov_28913.240720	length=944	assignment=Narnaviridae environmental sample	alignments=20	percentCovered=21
	Query=NODE_185_length_875_cov_11.552439	length=875	assignment=Narnaviridae environmental sample	alignments=1	percentCovered=6
	Query=NODE_735_length_502_cov_4.814318	length=502	assignment=Narnaviridae environmental sample	alignments=20	percentCovered=25
	Query=NODE_2367_length_330_cov_13.592727	length=330	assignment=Narnaviridae environmental sample	alignments=1	percentCovered=16
	Query=NODE_6187_length_253_cov_1.671717	length=253	assignment=Narnaviridae environmental sample	alignments=1	percentCovered=19
	Query=NODE_8112_length_237_cov_1.120879	length=236	assignment=Narnaviridae environmental sample	alignments=1	percentCovered=18
	Query=NODE_13601_length_210_cov_1.187097	length=210	assignment=Narnaviridae environmental sample	alignments=1	percentCovered=18
	Query=NODE_14987_length_201_cov_6.061644	length=201	assignment=Narnaviridae environmental sample	alignments=1	percentCovered=14
	Query=NODE_11678_length_217_cov_2.259259	length=143	assignment=Narnaviridae environmental sample	alignments=5	percentCovered=100
	Query=NODE_13443_length_210_cov_2.470968	length=137	assignment=Narnaviridae environmental sample	alignments=2	percentCovered=74
	Query=NODE_17766_length_107_cov_5.000000	length=107	assignment=Narnaviridae environmental sample	alignments=1	percentCovered=50
	Query=NODE_28799_length_56_cov_58.000000	length=56	assignment=Narnaviridae environmental sample	alignments=1	percentCovered=96
	Query=NODE_116_length_1022_cov_14.348501	length=54	assignment=Narnaviridae environmental sample	alignments=1	percentCovered=100
	Query=NODE_150_length_940_cov_8.552542	length=936	assignment=Cotesia sesamiae bracovirus	alignments=2	percentCovered=24
	Query=NODE_1755_length_365_cov_5.674194	length=320	assignment=Cotesia sesamiae bracovirus	alignments=7	percentCovered=94
	Query=NODE_814_length_482_cov_1.852459	length=303	assignment=Cotesia sesamiae bracovirus	alignments=1	percentCovered=18
	Query=NODE_4709_length_271_cov_1.777778	length=270	assignment=Cotesia sesamiae bracovirus	alignments=1	percentCovered=50
	Query=NODE_2148_length_342_cov_1.289199	length=155	assignment=Chrysochromulina ericina virus	alignments=1	percentCovered=39
	Query=NODE_6625_length_249_cov_1.329897	length=121	assignment=Chrysochromulina ericina virus	alignments=1	percentCovered=66
	Query=NODE_18107_length_103_cov_1.583333	length=103	assignment=Chrysochromulina ericina virus	alignments=1	percentCovered=69
	Query=NODE_20579_length_80_cov_5.120000	length=80	assignment=Chrysochromulina ericina virus	alignments=1	percentCovered=98
	Query=NODE_20732_length_79_cov_8.833333	length=79	assignment=Chrysochromulina ericina virus	alignments=1	percentCovered=86
	Query=NODE_20795_length_79_cov_4.583333	length=79	assignment=Chrysochromulina ericina virus	alignments=1	percentCovered=91
	Query=NODE_20884_length_79_cov_2.708333	length=79	assignment=Chrysochromulina ericina virus	alignments=1	percentCovered=95
	Query=NODE_20901_length_79_cov_2.416667	length=79	assignment=Chrysochromulina ericina virus	alignments=1	percentCovered=97
	Query=NODE_20870_length_79_cov_2.916667	length=78	assignment=Chrysochromulina ericina virus	alignments=1	percentCovered=99
	Query=NODE_20894_length_79_cov_2.541667	length=78	assignment=Chrysochromulina ericina virus	alignments=1	percentCovered=90
	Query=NODE_20735_length_79_cov_8.750000	length=76	assignment=Chrysochromulina ericina virus	alignments=1	percentCovered=95
	Query=NODE_20740_length_79_cov_8.500000	length=76	assignment=Chrysochromulina ericina virus	alignments=1	percentCovered=93
	Query=NODE_20703_length_79_cov_14.500000	length=75	assignment=Chrysochromulina ericina virus	alignments=1	percentCovered=96
	Query=NODE_20781_length_79_cov_5.416667	length=75	assignment=Chrysochromulina ericina virus	alignments=1	percentCovered=87
	Query=NODE_20923_length_79_cov_1.833333	length=75	assignment=Chrysochromulina ericina virus	alignments=1	percentCovered=95
	Query=NODE_20830_length_79_cov_3.750000	length=74	assignment=Chrysochromulina ericina virus	alignments=1	percentCovered=99
	Query=NODE_20930_length_79_cov_1.583333	length=74	assignment=Chrysochromulina ericina virus	alignments=1	percentCovered=89
	Query=NODE_20905_length_79_cov_2.333333	length=73	assignment=Chrysochromulina ericina virus	alignments=1	percentCovered=95
	Query=NODE_20850_length_79_cov_3.250000	length=72	assignment=Chrysochromulina ericina virus	alignments=1	percentCovered=99
	Query=NODE_20833_length_79_cov_3.666667	length=71	assignment=Chrysochromulina ericina virus	alignments=1	percentCovered=97
	Query=NODE_20939_length_79_cov_1.291667	length=71	assignment=Chrysochromulina ericina virus	alignments=1	percentCovered=94
	Query=NODE_20950_length_79_cov_1.083333	length=71	assignment=Chrysochromulina ericina virus	alignments=1	percentCovered=96
	Query=NODE_356_length_670_cov_12.900813	length=668	assignment=Choristoneura fumiferana granulovirus	alignments=20	percentCovered=8
	Query=NODE_4320_length_277_cov_2.094595	length=277	assignment=Choristoneura fumiferana granulovirus	alignments=20	percentCovered=18
	Query=NODE_17613_length_109_cov_11.203704	length=109	assignment=Choristoneura fumiferana granulovirus	alignments=20	percentCovered=92
	Query=NODE_6048_length_254_cov_8.125628	length=54	assignment=Choristoneura fumiferana granulovirus	alignments=20	percentCovered=100
	Query=NODE_362_length_669_cov_21.570033	length=38	assignment=Choristoneura fumiferana granulovirus	alignments=1	percentCovered=100
MOSQ28	Query=NODE_11_length_2353_cov_36488.912097	length=2132	assignment=Narnaviridae environmental sample	alignments=20	percentCovered=11
	Query=NODE_186_length_676_cov_4.969404	length=675	assignment=Narnaviridae environmental sample	alignments=1	percentCovered=6
	Query=NODE_1222_length_366_cov_1.565916	length=366	assignment=Narnaviridae environmental sample	alignments=2	percentCovered=43
	Query=NODE_8578_length_237_cov_1.230769	length=237	assignment=Narnaviridae environmental sample	alignments=1	percentCovered=18
	Query=NODE_2_length_3231_cov_20275.544395	length=2877	assignment=Choristoneura fumiferana granulovirus	alignments=19	percentCovered=11
	Query=NODE_189_length_671_cov_5.618506	length=671	assignment=Choristoneura fumiferana granulovirus	alignments=1	percentCovered=7
	Query=NODE_2223_length_317_cov_15.450382	length=315	assignment=Choristoneura fumiferana granulovirus	alignments=1	percentCovered=17
	Query=NODE_479_length_474_cov_3.073986	length=232	assignment=Choristoneura fumiferana granulovirus	alignments=13	percentCovered=65
	Query=NODE_157_length_728_cov_7.292719	length=142	assignment=Choristoneura fumiferana granulovirus	alignments=1	percentCovered=67
	Query=NODE_16866_length_107_cov_25.846154	length=106	assignment=Choristoneura fumiferana granulovirus	alignments=3	percentCovered=100
	Query=NODE_3962_length_280_cov_7.160000	length=51	assignment=Choristoneura fumiferana granulovirus	alignments=1	percentCovered=86
	Query=NODE_29_length_1517_cov_8.878249	length=38	assignment=Choristoneura fumiferana granulovirus	alignments=1	percentCovered=100
	Query=NODE_10913_length_224_cov_1.272189	length=29	assignment=Choristoneura fumiferana granulovirus	alignments=1	percentCovered=97
MOSQ29	Query=NODE_52_length_775_cov_38902.448611	length=774	assignment=Narnaviridae environmental sample	alignments=20	percentCovered=25
	Query=NODE_3907_length_222_cov_1.922156	length=222	assignment=Narnaviridae environmental sample	alignments=1	percentCovered=14
	Query=NODE_1081_length_278_cov_1.309417	length=33	assignment=Narnaviridae environmental sample	alignments=1	percentCovered=100
	Query=NODE_185_length_413_cov_2.136872	length=194	assignment=Choristoneura fumiferana granulovirus	alignments=1	percentCovered=30
	Query=NODE_45_length_814_cov_18700.969697	length=68	assignment=Choristoneura fumiferana granulovirus	alignments=6	percentCovered=100
	Query=NODE_658_length_303_cov_1.895161	length=54	assignment=Choristoneura fumiferana granulovirus	alignments=1	percentCovered=56
MOSQ30	Query=NODE_44_length_1242_cov_288.395956	length=1238	assignment=Trichoderma hypovirus	alignments=2	percentCovered=4
	Query=NODE_115_length_783_cov_8970.737637	length=402	assignment=Trichoderma hypovirus	alignments=20	percentCovered=55
	Query=NODE_20140_length_111_cov_21829.357143	length=93	assignment=Trichoderma hypovirus	alignments=20	percentCovered=100
	Query=NODE_20921_length_77_cov_2503.272727	length=59	assignment=Trichoderma hypovirus	alignments=2	percentCovered=93
	Query=NODE_2736_length_309_cov_4.858268	length=48	assignment=Trichoderma hypovirus	alignments=2	percentCovered=100
	Query=NODE_91_length_873_cov_7747.586797	length=37	assignment=Trichoderma hypovirus	alignments=1	percentCovered=100
	Query=NODE_4_length_3344_cov_24113.030708	length=2783	assignment=Narnaviridae environmental sample	alignments=20	percentCovered=14
	Query=NODE_309_length_536_cov_2.064449	length=536	assignment=Narnaviridae environmental sample	alignments=1	percentCovered=10
	Query=NODE_317_length_533_cov_12.520921	length=480	assignment=Narnaviridae environmental sample	alignments=9	percentCovered=46
	Query=NODE_1057_length_377_cov_1.310559	length=377	assignment=Narnaviridae environmental sample	alignments=1	percentCovered=8
	Query=NODE_19859_length_156_cov_9.376238	length=54	assignment=Narnaviridae environmental sample	alignments=1	percentCovered=100
	Query=NODE_7098_length_257_cov_1.534653	length=49	assignment=Narnaviridae environmental sample	alignments=1	percentCovered=100
	Query=NODE_11093_length_234_cov_2.782123	length=44	assignment=Narnaviridae environmental sample	alignments=1	percentCovered=100
	Query=NODE_5459_length_271_cov_1.449074	length=28	assignment=Narnaviridae environmental sample	alignments=1	percentCovered=100
MOSQ31	Query=NODE_146_length_904_cov_4.644287	length=901	assignment=Choristoneura fumiferana granulovirus	alignments=1	percentCovered=6
	Query=NODE_17858_length_106_cov_33.294118	length=89	assignment=Choristoneura fumiferana granulovirus	alignments=20	percentCovered=100
	Query=NODE_10713_length_224_cov_1.621302	length=36	assignment=Choristoneura fumiferana granulovirus	alignments=1	percentCovered=100
MOSQ32	Query=NODE_91_length_902_cov_22914.920897	length=866	assignment=Narnaviridae environmental sample	alignments=20	percentCovered=18
	Query=NODE_223_length_640_cov_6.552137	length=640	assignment=Narnaviridae environmental sample	alignments=1	percentCovered=5
	Query=NODE_9314_length_153_cov_8.224490	length=153	assignment=Narnaviridae environmental sample	alignments=3	percentCovered=58
	Query=NODE_93_length_900_cov_42.779882	length=707	assignment=Choristoneura fumiferana granulovirus	alignments=20	percentCovered=41
	Query=NODE_485_length_483_cov_65.280374	length=480	assignment=Choristoneura fumiferana granulovirus	alignments=2	percentCovered=22
	Query=NODE_2595_length_276_cov_1.244344	length=51	assignment=Choristoneura fumiferana granulovirus	alignments=20	percentCovered=100
	Query=NODE_326_length_562_cov_13.848126	length=42	assignment=Choristoneura fumiferana granulovirus	alignments=1	percentCovered=100
MOSQ33	Query=NODE_1369_length_398_cov_11.924198	length=393	assignment=Narnaviridae environmental sample	alignments=7	percentCovered=58
	Query=NODE_232_length_835_cov_40835.608974	length=170	assignment=Narnaviridae environmental sample	alignments=20	percentCovered=92
	Query=NODE_301_length_745_cov_2.468116	length=54	assignment=Narnaviridae environmental sample	alignments=1	percentCovered=100
	Query=NODE_311_length_731_cov_18.610947	length=54	assignment=Narnaviridae environmental sample	alignments=3	percentCovered=100
	Query=NODE_6482_length_240_cov_3.962162	length=31	assignment=Narnaviridae environmental sample	alignments=1	percentCovered=100
	Query=NODE_818_length_492_cov_9.613272	length=492	assignment=Choristoneura fumiferana granulovirus	alignments=20	percentCovered=12
	Query=NODE_1862_length_352_cov_6.171717	length=348	assignment=Choristoneura fumiferana granulovirus	alignments=3	percentCovered=26
	Query=NODE_11956_length_198_cov_1.804196	length=198	assignment=Choristoneura fumiferana granulovirus	alignments=20	percentCovered=26
	Query=NODE_2001_length_343_cov_26420.850694	length=151	assignment=Choristoneura fumiferana granulovirus	alignments=1	percentCovered=63
	Query=NODE_13254_length_107_cov_3.403846	length=107	assignment=Choristoneura fumiferana granulovirus	alignments=20	percentCovered=53
	Query=NODE_13499_length_99_cov_44.340909	length=86	assignment=Choristoneura fumiferana granulovirus	alignments=20	percentCovered=100
	Query=NODE_17302_length_57_cov_45.000000	length=54	assignment=Choristoneura fumiferana granulovirus	alignments=20	percentCovered=100
	Query=NODE_17335_length_57_cov_13.500000	length=54	assignment=Choristoneura fumiferana granulovirus	alignments=20	percentCovered=100
	Query=NODE_11911_length_204_cov_1.208054	length=52	assignment=Choristoneura fumiferana granulovirus	alignments=20	percentCovered=100
	Query=NODE_13271_length_106_cov_9.862745	length=52	assignment=Choristoneura fumiferana granulovirus	alignments=20	percentCovered=100
	Query=NODE_13280_length_106_cov_5.000000	length=52	assignment=Choristoneura fumiferana granulovirus	alignments=20	percentCovered=100
MOSQ34	Query=NODE_3_length_3657_cov_35910.563021	length=2984	assignment=Narnaviridae environmental sample	alignments=20	percentCovered=14
	Query=NODE_851_length_481_cov_2.948357	length=246	assignment=Narnaviridae environmental sample	alignments=4	percentCovered=63
	Query=NODE_12805_length_203_cov_2.047297	length=203	assignment=Narnaviridae environmental sample	alignments=1	percentCovered=17
	Query=NODE_14847_length_108_cov_7.679245	length=108	assignment=Narnaviridae environmental sample	alignments=1	percentCovered=31
	Query=NODE_14792_length_109_cov_15.388889	length=66	assignment=Narnaviridae environmental sample	alignments=1	percentCovered=100
	Query=NODE_20679_length_56_cov_20.000000	length=35	assignment=Narnaviridae environmental sample	alignments=1	percentCovered=100
	Query=NODE_1597_length_375_cov_0.931250	length=375	assignment=Cotesia sesamiae bracovirus	alignments=3	percentCovered=85
	Query=NODE_6337_length_246_cov_3.015707	length=235	assignment=Cotesia sesamiae bracovirus	alignments=1	percentCovered=46
	Query=NODE_14735_length_111_cov_1.750000	length=62	assignment=Cotesia sesamiae bracovirus	alignments=2	percentCovered=79
	Query=NODE_9594_length_221_cov_1.542169	length=221	assignment=Choristoneura fumiferana granulovirus	alignments=1	percentCovered=15
	Query=NODE_8453_length_228_cov_5.485549	length=54	assignment=Choristoneura fumiferana granulovirus	alignments=20	percentCovered=100
	Query=NODE_14800_length_109_cov_9.555556	length=54	assignment=Choristoneura fumiferana granulovirus	alignments=1	percentCovered=80
	Query=NODE_257_length_774_cov_4.965229	length=49	assignment=Choristoneura fumiferana granulovirus	alignments=1	percentCovered=100
	Query=NODE_10033_length_218_cov_47.153374	length=139	assignment=Bathycoccus sp. RCC1105 virus BpV	alignments=1	percentCovered=32
	Query=NODE_13865_length_129_cov_10.729730	length=127	assignment=Bathycoccus sp. RCC1105 virus BpV	alignments=1	percentCovered=35
	Query=NODE_18639_length_67_cov_3.000000	length=67	assignment=Bathycoccus sp. RCC1105 virus BpV	alignments=1	percentCovered=66
	Query=NODE_16230_length_86_cov_8.000000	length=63	assignment=Bathycoccus sp. RCC1105 virus BpV	alignments=1	percentCovered=70
	Query=NODE_19637_length_61_cov_25.333333	length=59	assignment=Bathycoccus sp. RCC1105 virus BpV	alignments=1	percentCovered=75
	Query=NODE_15391_length_97_cov_90.476190	length=53	assignment=Bathycoccus sp. RCC1105 virus BpV	alignments=1	percentCovered=83
	Query=NODE_15475_length_96_cov_21.170732	length=53	assignment=Bathycoccus sp. RCC1105 virus BpV	alignments=1	percentCovered=83
	Query=NODE_20533_length_57_cov_4.500000	length=48	assignment=Bathycoccus sp. RCC1105 virus BpV	alignments=1	percentCovered=92
	Query=NODE_20682_length_56_cov_18.000000	length=47	assignment=Bathycoccus sp. RCC1105 virus BpV	alignments=1	percentCovered=94
MOSQ35	Query=NODE_69_length_780_cov_24827.030345	length=772	assignment=Trichoderma hypovirus	alignments=13	percentCovered=20
	Query=NODE_210_length_486_cov_49.675174	length=49	assignment=Trichoderma hypovirus	alignments=1	percentCovered=100
	Query=NODE_1329_length_235_cov_2.933333	length=43	assignment=Trichoderma hypovirus	alignments=2	percentCovered=100
	Query=NODE_46_length_881_cov_6.682809	length=881	assignment=Choristoneura fumiferana granulovirus	alignments=1	percentCovered=5
	Query=NODE_306_length_413_cov_9.569832	length=413	assignment=Choristoneura fumiferana granulovirus	alignments=20	percentCovered=65
	Query=NODE_789_length_273_cov_3.683486	length=273	assignment=Choristoneura fumiferana granulovirus	alignments=3	percentCovered=16
	Query=NODE_1803_length_214_cov_3.918239	length=214	assignment=Choristoneura fumiferana granulovirus	alignments=2	percentCovered=20
	Query=NODE_803_length_272_cov_44224.451613	length=182	assignment=Choristoneura fumiferana granulovirus	alignments=1	percentCovered=52
	Query=NODE_2607_length_109_cov_15.000000	length=109	assignment=Choristoneura fumiferana granulovirus	alignments=20	percentCovered=92
	Query=NODE_3168_length_99_cov_1.454545	length=74	assignment=Choristoneura fumiferana granulovirus	alignments=1	percentCovered=54
	Query=NODE_2202_length_170_cov_1.565217	length=54	assignment=Choristoneura fumiferana granulovirus	alignments=1	percentCovered=74
	Query=NODE_1002_length_255_cov_1.690000	length=47	assignment=Choristoneura fumiferana granulovirus	alignments=5	percentCovered=100
	Query=NODE_2651_length_108_cov_6.547170	length=42	assignment=Choristoneura fumiferana granulovirus	alignments=2	percentCovered=100
	Query=NODE_84_length_732_cov_26.843427	length=40	assignment=Choristoneura fumiferana granulovirus	alignments=20	percentCovered=100
	Query=NODE_6_length_3241_cov_323.274953	length=3187	assignment=Hubei chryso-like virus 1	alignments=3	percentCovered=100
	Query=NODE_7_length_3121_cov_160.150685	length=3121	assignment=Hubei chryso-like virus 1	alignments=2	percentCovered=100
	Query=NODE_8_length_3101_cov_353.713395	length=3101	assignment=Hubei chryso-like virus 1	alignments=2	percentCovered=98
	Query=NODE_9_length_3067_cov_126.668991	length=3066	assignment=Hubei chryso-like virus 1	alignments=3	percentCovered=99
	Query=NODE_117_length_641_cov_125.346416	length=641	assignment=Hubei chryso-like virus 1	alignments=2	percentCovered=91
	Query=NODE_1112_length_247_cov_2.677083	length=247	assignment=Hubei chryso-like virus 1	alignments=1	percentCovered=19
	Query=NODE_1221_length_240_cov_239.394595	length=238	assignment=Hubei chryso-like virus 1	alignments=1	percentCovered=77
	Query=NODE_2125_length_200_cov_3.710345	length=200	assignment=Hubei chryso-like virus 1	alignments=1	percentCovered=21
	Query=NODE_2546_length_111_cov_6.089286	length=59	assignment=Hubei chryso-like virus 1	alignments=1	percentCovered=100
	Query=NODE_2822_length_106_cov_3.470588	length=54	assignment=Hubei chryso-like virus 1	alignments=1	percentCovered=100
	Query=NODE_2618_length_109_cov_4.740741	length=53	assignment=Hubei chryso-like virus 1	alignments=1	percentCovered=100
	Query=NODE_5_length_3554_cov_580.531295	length=3554	assignment=Narnaviridae environmental sample	alignments=1	percentCovered=1
	Query=NODE_28_length_1043_cov_34.175101	length=747	assignment=Narnaviridae environmental sample	alignments=20	percentCovered=21
	Query=NODE_99_length_686_cov_63090.399366	length=410	assignment=Narnaviridae environmental sample	alignments=20	percentCovered=38
	Query=NODE_480_length_338_cov_2.445230	length=338	assignment=Narnaviridae environmental sample	alignments=1	percentCovered=16
	Query=NODE_509_length_325_cov_2.455556	length=325	assignment=Narnaviridae environmental sample	alignments=1	percentCovered=15
	Query=NODE_635_length_299_cov_7.893443	length=299	assignment=Narnaviridae environmental sample	alignments=12	percentCovered=37
	Query=NODE_2004_length_208_cov_2.045752	length=208	assignment=Narnaviridae environmental sample	alignments=1	percentCovered=20
	Query=NODE_2127_length_199_cov_3.291667	length=199	assignment=Narnaviridae environmental sample	alignments=1	percentCovered=27
	Query=NODE_2141_length_195_cov_2.678571	length=195	assignment=Narnaviridae environmental sample	alignments=1	percentCovered=25
	Query=NODE_2604_length_109_cov_35.259259	length=109	assignment=Narnaviridae environmental sample	alignments=1	percentCovered=45
	Query=NODE_2648_length_108_cov_7.056604	length=108	assignment=Narnaviridae environmental sample	alignments=1	percentCovered=49
	Query=NODE_2668_length_108_cov_4.320755	length=108	assignment=Narnaviridae environmental sample	alignments=1	percentCovered=50
	Query=NODE_2763_length_106_cov_14.490196	length=106	assignment=Narnaviridae environmental sample	alignments=1	percentCovered=35
	Query=NODE_2786_length_106_cov_6.666667	length=106	assignment=Narnaviridae environmental sample	alignments=1	percentCovered=35
	Query=NODE_2806_length_106_cov_4.529412	length=106	assignment=Narnaviridae environmental sample	alignments=1	percentCovered=45
	Query=NODE_2836_length_105_cov_19.680000	length=105	assignment=Narnaviridae environmental sample	alignments=2	percentCovered=82
	Query=NODE_2847_length_105_cov_8.380000	length=105	assignment=Narnaviridae environmental sample	alignments=1	percentCovered=50
	Query=NODE_2896_length_105_cov_3.080000	length=105	assignment=Narnaviridae environmental sample	alignments=1	percentCovered=49
	Query=NODE_2940_length_104_cov_5.897959	length=104	assignment=Narnaviridae environmental sample	alignments=1	percentCovered=50
	Query=NODE_2945_length_104_cov_4.897959	length=104	assignment=Narnaviridae environmental sample	alignments=1	percentCovered=51
	Query=NODE_2956_length_104_cov_4.000000	length=104	assignment=Narnaviridae environmental sample	alignments=1	percentCovered=50
	Query=NODE_2967_length_104_cov_2.918367	length=104	assignment=Narnaviridae environmental sample	alignments=5	percentCovered=51
	Query=NODE_3006_length_103_cov_4.916667	length=103	assignment=Narnaviridae environmental sample	alignments=1	percentCovered=50
	Query=NODE_2693_length_107_cov_8.980769	length=102	assignment=Narnaviridae environmental sample	alignments=1	percentCovered=47
	Query=NODE_2739_length_107_cov_3.653846	length=102	assignment=Narnaviridae environmental sample	alignments=1	percentCovered=47
	Query=NODE_2768_length_106_cov_13.274510	length=102	assignment=Narnaviridae environmental sample	alignments=1	percentCovered=47
	Query=NODE_2778_length_106_cov_8.647059	length=102	assignment=Narnaviridae environmental sample	alignments=1	percentCovered=47
	Query=NODE_3039_length_102_cov_10.936170	length=102	assignment=Narnaviridae environmental sample	alignments=1	percentCovered=34
	Query=NODE_1124_length_246_cov_4.162304	length=79	assignment=Narnaviridae environmental sample	alignments=1	percentCovered=42
	Query=NODE_2754_length_106_cov_41.431373	length=64	assignment=Narnaviridae environmental sample	alignments=1	percentCovered=91
	Query=NODE_5389_length_56_cov_102.000000	length=56	assignment=Narnaviridae environmental sample	alignments=1	percentCovered=95
	Query=NODE_5506_length_56_cov_36.000000	length=56	assignment=Narnaviridae environmental sample	alignments=1	percentCovered=64
	Query=NODE_2637_length_108_cov_18.679245	length=54	assignment=Narnaviridae environmental sample	alignments=1	percentCovered=89
	Query=NODE_5306_length_56_cov_246.000000	length=54	assignment=Narnaviridae environmental sample	alignments=1	percentCovered=100
	Query=NODE_5308_length_56_cov_233.000000	length=54	assignment=Narnaviridae environmental sample	alignments=1	percentCovered=89
	Query=NODE_5382_length_56_cov_109.000000	length=54	assignment=Narnaviridae environmental sample	alignments=1	percentCovered=100
	Query=NODE_74_length_770_cov_23.836364	length=53	assignment=Narnaviridae environmental sample	alignments=1	percentCovered=91
	Query=NODE_2707_length_107_cov_6.288462	length=53	assignment=Narnaviridae environmental sample	alignments=1	percentCovered=91
	Query=NODE_2729_length_107_cov_4.346154	length=53	assignment=Narnaviridae environmental sample	alignments=1	percentCovered=100
	Query=NODE_2758_length_106_cov_19.156863	length=53	assignment=Narnaviridae environmental sample	alignments=1	percentCovered=91
	Query=NODE_2913_length_104_cov_10.469388	length=53	assignment=Narnaviridae environmental sample	alignments=1	percentCovered=100
	Query=NODE_5179_length_57_cov_41.000000	length=53	assignment=Narnaviridae environmental sample	alignments=1	percentCovered=100
	Query=NODE_5377_length_56_cov_115.000000	length=53	assignment=Narnaviridae environmental sample	alignments=1	percentCovered=91
	Query=NODE_5522_length_56_cov_27.000000	length=53	assignment=Narnaviridae environmental sample	alignments=1	percentCovered=100
	Query=NODE_2670_length_108_cov_4.056604	length=52	assignment=Narnaviridae environmental sample	alignments=1	percentCovered=100
	Query=NODE_2762_length_106_cov_14.568627	length=52	assignment=Narnaviridae environmental sample	alignments=1	percentCovered=92
	Query=NODE_2848_length_105_cov_7.960000	length=52	assignment=Narnaviridae environmental sample	alignments=1	percentCovered=100
	Query=NODE_2927_length_104_cov_7.653061	length=52	assignment=Narnaviridae environmental sample	alignments=1	percentCovered=100
	Query=NODE_2932_length_104_cov_6.632653	length=52	assignment=Narnaviridae environmental sample	alignments=1	percentCovered=100
	Query=NODE_2983_length_103_cov_18.270833	length=51	assignment=Narnaviridae environmental sample	alignments=1	percentCovered=100
	Query=NODE_3009_length_103_cov_4.312500	length=51	assignment=Narnaviridae environmental sample	alignments=1	percentCovered=94
	Query=NODE_2959_length_104_cov_3.734694	length=50	assignment=Narnaviridae environmental sample	alignments=1	percentCovered=100
	Query=NODE_5347_length_56_cov_139.000000	length=50	assignment=Narnaviridae environmental sample	alignments=1	percentCovered=96
	Query=NODE_3093_length_101_cov_5.086957	length=49	assignment=Narnaviridae environmental sample	alignments=1	percentCovered=98
	Query=NODE_319_length_407_cov_2.809659	length=42	assignment=Narnaviridae environmental sample	alignments=1	percentCovered=100
	Query=NODE_1826_length_214_cov_1.125786	length=42	assignment=Narnaviridae environmental sample	alignments=1	percentCovered=100
	Query=NODE_331_length_401_cov_1.569364	length=41	assignment=Narnaviridae environmental sample	alignments=1	percentCovered=100
	Query=NODE_2788_length_106_cov_6.431373	length=37	assignment=Narnaviridae environmental sample	alignments=1	percentCovered=100
	Query=NODE_3036_length_102_cov_18.297872	length=35	assignment=Narnaviridae environmental sample	alignments=1	percentCovered=100
	Query=NODE_2621_length_109_cov_3.796296	length=32	assignment=Narnaviridae environmental sample	alignments=1	percentCovered=100
MOSQ36	Query=NODE_11_length_1812_cov_570.999431	length=1812	assignment=Narnaviridae environmental sample	alignments=1	percentCovered=3
	Query=NODE_244_length_513_cov_12.427948	length=513	assignment=Narnaviridae environmental sample	alignments=1	percentCovered=11
	Query=NODE_127_length_695_cov_73445.048437	length=416	assignment=Narnaviridae environmental sample	alignments=20	percentCovered=37
	Query=NODE_446_length_385_cov_8.412121	length=385	assignment=Narnaviridae environmental sample	alignments=1	percentCovered=14
	Query=NODE_487_length_371_cov_12.424051	length=371	assignment=Narnaviridae environmental sample	alignments=2	percentCovered=10
	Query=NODE_934_length_299_cov_6.315574	length=299	assignment=Narnaviridae environmental sample	alignments=12	percentCovered=37
	Query=NODE_3008_length_224_cov_1.857988	length=224	assignment=Narnaviridae environmental sample	alignments=1	percentCovered=17
	Query=NODE_4810_length_102_cov_0.297872	length=75	assignment=Narnaviridae environmental sample	alignments=1	percentCovered=65
	Query=NODE_2381_length_236_cov_2.773481	length=54	assignment=Narnaviridae environmental sample	alignments=1	percentCovered=100
	Query=NODE_2110_length_242_cov_2.689840	length=34	assignment=Narnaviridae environmental sample	alignments=1	percentCovered=100
	Query=NODE_201_length_551_cov_4.104839	length=551	assignment=Cotesia sesamiae bracovirus	alignments=7	percentCovered=53
	Query=NODE_529_length_361_cov_2.173203	length=351	assignment=Cotesia sesamiae bracovirus	alignments=1	percentCovered=43
	Query=NODE_885_length_304_cov_0.871486	length=166	assignment=Cotesia sesamiae bracovirus	alignments=1	percentCovered=40
	Query=NODE_49_length_1032_cov_24277.286592	length=553	assignment=Choristoneura fumiferana granulovirus	alignments=1	percentCovered=17
	Query=NODE_2336_length_237_cov_2.164835	length=225	assignment=Choristoneura fumiferana granulovirus	alignments=20	percentCovered=36
	Query=NODE_10_length_2031_cov_16.241397	length=54	assignment=Choristoneura fumiferana granulovirus	alignments=1	percentCovered=100
	Query=NODE_128_length_693_cov_1.865204	length=54	assignment=Choristoneura fumiferana granulovirus	alignments=20	percentCovered=100
	Query=NODE_4264_length_207_cov_1.427632	length=49	assignment=Choristoneura fumiferana granulovirus	alignments=1	percentCovered=100
MOSQ37	Query=NODE_7_length_2209_cov_30411.622098	length=1561	assignment=Narnaviridae environmental sample	alignments=20	percentCovered=15
	Query=NODE_5277_length_163_cov_2.407407	length=163	assignment=Narnaviridae environmental sample	alignments=3	percentCovered=65
	Query=NODE_5790_length_108_cov_7.867925	length=108	assignment=Narnaviridae environmental sample	alignments=1	percentCovered=44
	Query=NODE_5313_length_156_cov_8.683168	length=54	assignment=Narnaviridae environmental sample	alignments=1	percentCovered=100
	Query=NODE_8259_length_56_cov_24.000000	length=49	assignment=Narnaviridae environmental sample	alignments=1	percentCovered=100
	Query=NODE_3_length_4321_cov_223.817393	length=4321	assignment=Hubei mosquito virus 4	alignments=2	percentCovered=99
	Query=NODE_5646_length_111_cov_172.696429	length=111	assignment=Hubei mosquito virus 4	alignments=2	percentCovered=100
	Query=NODE_5774_length_109_cov_6.407407	length=109	assignment=Hubei mosquito virus 4	alignments=2	percentCovered=100
	Query=NODE_8224_length_57_cov_4.500000	length=57	assignment=Hubei mosquito virus 4	alignments=1	percentCovered=96
	Query=NODE_14_length_1484_cov_33240.114066	length=745	assignment=Choristoneura fumiferana granulovirus	alignments=17	percentCovered=23
	Query=NODE_5932_length_100_cov_2.288889	length=80	assignment=Choristoneura fumiferana granulovirus	alignments=20	percentCovered=61
	Query=NODE_3647_length_221_cov_0.957831	length=46	assignment=Choristoneura fumiferana granulovirus	alignments=3	percentCovered=100
	Query=NODE_5844_length_105_cov_4.100000	length=37	assignment=Choristoneura fumiferana granulovirus	alignments=1	percentCovered=100
MOSQ38	Query=NODE_166_length_586_cov_3.794727	length=389	assignment=Narnaviridae environmental sample	alignments=4	percentCovered=40
	Query=NODE_151_length_612_cov_71582.362657	length=358	assignment=Narnaviridae environmental sample	alignments=20	percentCovered=43
	Query=NODE_2161_length_252_cov_3.659898	length=252	assignment=Narnaviridae environmental sample	alignments=11	percentCovered=36
	Query=NODE_2787_length_238_cov_25.918033	length=81	assignment=Narnaviridae environmental sample	alignments=1	percentCovered=57
	Query=NODE_474_length_390_cov_1.537313	length=54	assignment=Narnaviridae environmental sample	alignments=1	percentCovered=100
	Query=NODE_3_length_2443_cov_17014.454355	length=1007	assignment=Choristoneura fumiferana granulovirus	alignments=20	percentCovered=36
	Query=NODE_1573_length_270_cov_5.283721	length=267	assignment=Choristoneura fumiferana granulovirus	alignments=1	percentCovered=19
	Query=NODE_2986_length_234_cov_20.860335	length=234	assignment=Choristoneura fumiferana granulovirus	alignments=20	percentCovered=23
	Query=NODE_5497_length_195_cov_2.428571	length=195	assignment=Choristoneura fumiferana granulovirus	alignments=20	percentCovered=27
	Query=NODE_6958_length_107_cov_16.250000	length=107	assignment=Choristoneura fumiferana granulovirus	alignments=20	percentCovered=84
	Query=NODE_7047_length_105_cov_27.360000	length=105	assignment=Choristoneura fumiferana granulovirus	alignments=20	percentCovered=50
	Query=NODE_7119_length_104_cov_5.897959	length=104	assignment=Choristoneura fumiferana granulovirus	alignments=20	percentCovered=50
	Query=NODE_7006_length_106_cov_16.882353	length=103	assignment=Choristoneura fumiferana granulovirus	alignments=1	percentCovered=58
	Query=NODE_11486_length_58_cov_15.000000	length=58	assignment=Choristoneura fumiferana granulovirus	alignments=1	percentCovered=90
	Query=NODE_6957_length_107_cov_17.326923	length=56	assignment=Choristoneura fumiferana granulovirus	alignments=20	percentCovered=100
	Query=NODE_11796_length_56_cov_6.000000	length=56	assignment=Choristoneura fumiferana granulovirus	alignments=20	percentCovered=95
	Query=NODE_77_length_788_cov_8.106412	length=54	assignment=Choristoneura fumiferana granulovirus	alignments=1	percentCovered=94
	Query=NODE_7062_length_105_cov_7.020000	length=54	assignment=Choristoneura fumiferana granulovirus	alignments=20	percentCovered=100
	Query=NODE_11690_length_56_cov_140.000000	length=54	assignment=Choristoneura fumiferana granulovirus	alignments=20	percentCovered=100
	Query=NODE_11733_length_56_cov_49.000000	length=54	assignment=Choristoneura fumiferana granulovirus	alignments=20	percentCovered=100
	Query=NODE_6975_length_107_cov_7.230769	length=52	assignment=Choristoneura fumiferana granulovirus	alignments=20	percentCovered=100
	Query=NODE_1922_length_259_cov_1.357843	length=51	assignment=Choristoneura fumiferana granulovirus	alignments=1	percentCovered=90
	Query=NODE_8242_length_83_cov_12.678571	length=32	assignment=Choristoneura fumiferana granulovirus	alignments=1	percentCovered=100
MOSQ39	Query=NODE_8_length_1929_cov_3.858591	length=1929	assignment=Hubei mosquito virus 4	alignments=2	percentCovered=100
	Query=NODE_31_length_1229_cov_4.288756	length=1229	assignment=Hubei mosquito virus 4	alignments=2	percentCovered=100
	Query=NODE_52_length_1014_cov_7.495308	length=1014	assignment=Hubei mosquito virus 4	alignments=2	percentCovered=100
	Query=NODE_296_length_532_cov_5.511530	length=481	assignment=Hubei mosquito virus 4	alignments=2	percentCovered=100
	Query=NODE_5673_length_210_cov_2.348387	length=208	assignment=Hubei mosquito virus 4	alignments=2	percentCovered=100
MOSQ40	Query=NODE_13_length_2311_cov_20710.468972	length=1588	assignment=Narnaviridae environmental sample	alignments=20	percentCovered=14
	Query=NODE_4917_length_121_cov_0.742424	length=98	assignment=Narnaviridae environmental sample	alignments=1	percentCovered=66
	Query=NODE_127_length_646_cov_10.379019	length=61	assignment=Narnaviridae environmental sample	alignments=1	percentCovered=100
MOSQ41	Query=NODE_9_length_1135_cov_3.251852	length=1135	assignment=Hubei virga-like virus 2	alignments=1	percentCovered=100
	Query=NODE_10_length_1123_cov_2.612360	length=1123	assignment=Hubei virga-like virus 2	alignments=1	percentCovered=100
	Query=NODE_55_length_725_cov_2.619403	length=725	assignment=Hubei virga-like virus 2	alignments=2	percentCovered=100
	Query=NODE_20_length_882_cov_4202.996372	length=702	assignment=Hubei virga-like virus 2	alignments=1	percentCovered=13
	Query=NODE_95_length_598_cov_2.692449	length=590	assignment=Hubei virga-like virus 2	alignments=1	percentCovered=100
	Query=NODE_281_length_395_cov_2.208824	length=393	assignment=Hubei virga-like virus 2	alignments=1	percentCovered=100
	Query=NODE_286_length_393_cov_4.177515	length=393	assignment=Hubei virga-like virus 2	alignments=1	percentCovered=100
	Query=NODE_297_length_389_cov_2.655689	length=389	assignment=Hubei virga-like virus 2	alignments=1	percentCovered=100
	Query=NODE_317_length_376_cov_4.613707	length=376	assignment=Hubei virga-like virus 2	alignments=1	percentCovered=100
	Query=NODE_322_length_375_cov_2.140625	length=375	assignment=Hubei virga-like virus 2	alignments=1	percentCovered=100
	Query=NODE_478_length_325_cov_3.625926	length=325	assignment=Hubei virga-like virus 2	alignments=1	percentCovered=100
	Query=NODE_491_length_320_cov_2.890566	length=320	assignment=Hubei virga-like virus 2	alignments=1	percentCovered=100
	Query=NODE_636_length_293_cov_2.970588	length=290	assignment=Hubei virga-like virus 2	alignments=1	percentCovered=100
	Query=NODE_890_length_265_cov_2.033333	length=265	assignment=Hubei virga-like virus 2	alignments=1	percentCovered=100
	Query=NODE_1333_length_238_cov_1.726776	length=238	assignment=Hubei virga-like virus 2	alignments=1	percentCovered=100
	Query=NODE_1557_length_229_cov_2.235632	length=229	assignment=Hubei virga-like virus 2	alignments=1	percentCovered=100
	Query=NODE_2298_length_208_cov_2.078431	length=208	assignment=Hubei virga-like virus 2	alignments=1	percentCovered=100
	Query=NODE_2809_length_107_cov_2.076923	length=105	assignment=Choristoneura fumiferana granulovirus	alignments=20	percentCovered=92
	Query=NODE_2814_length_106_cov_2.039216	length=97	assignment=Choristoneura fumiferana granulovirus	alignments=20	percentCovered=51
	Query=NODE_2917_length_98_cov_2.558140	length=70	assignment=Choristoneura fumiferana granulovirus	alignments=20	percentCovered=71
MOSQ42	Query=NODE_26_length_1256_cov_5.002498	length=1256	assignment=Hubei virga-like virus 2	alignments=1	percentCovered=100
	Query=NODE_66_length_895_cov_3.075000	length=895	assignment=Hubei virga-like virus 2	alignments=2	percentCovered=100
	Query=NODE_68_length_891_cov_3.174641	length=891	assignment=Hubei virga-like virus 2	alignments=1	percentCovered=100
	Query=NODE_163_length_665_cov_2.122951	length=665	assignment=Hubei virga-like virus 2	alignments=1	percentCovered=100
	Query=NODE_387_length_447_cov_3.390306	length=447	assignment=Hubei virga-like virus 2	alignments=1	percentCovered=100
	Query=NODE_429_length_420_cov_3.736986	length=419	assignment=Hubei virga-like virus 2	alignments=1	percentCovered=100
	Query=NODE_452_length_410_cov_2.546479	length=407	assignment=Hubei virga-like virus 2	alignments=1	percentCovered=100
	Query=NODE_565_length_380_cov_1.320000	length=380	assignment=Hubei virga-like virus 2	alignments=1	percentCovered=100
	Query=NODE_692_length_351_cov_3.229730	length=351	assignment=Hubei virga-like virus 2	alignments=1	percentCovered=100
	Query=NODE_731_length_344_cov_4.121107	length=344	assignment=Hubei virga-like virus 2	alignments=1	percentCovered=100
	Query=NODE_71_length_881_cov_3599.596852	length=302	assignment=Hubei virga-like virus 2	alignments=1	percentCovered=29
	Query=NODE_1247_length_296_cov_4.539419	length=296	assignment=Hubei virga-like virus 2	alignments=1	percentCovered=100
	Query=NODE_4570_length_218_cov_6.319018	length=218	assignment=Hubei virga-like virus 2	alignments=1	percentCovered=100
	Query=NODE_2470_length_250_cov_2.748718	length=199	assignment=Hubei virga-like virus 2	alignments=1	percentCovered=100
MOSQ43	Query=NODE_37_length_1253_cov_11.097663	length=1253	assignment=Narnaviridae environmental sample	alignments=1	percentCovered=4
	Query=NODE_105_length_673_cov_3.168285	length=673	assignment=Narnaviridae environmental sample	alignments=1	percentCovered=8
	Query=NODE_103_length_678_cov_44822.804173	length=431	assignment=Narnaviridae environmental sample	alignments=20	percentCovered=36
	Query=NODE_390_length_356_cov_1.109635	length=356	assignment=Narnaviridae environmental sample	alignments=5	percentCovered=15
	Query=NODE_708_length_272_cov_1.414747	length=272	assignment=Narnaviridae environmental sample	alignments=3	percentCovered=17
	Query=NODE_1009_length_236_cov_1.883978	length=236	assignment=Narnaviridae environmental sample	alignments=1	percentCovered=19
	Query=NODE_1085_length_228_cov_9.791908	length=228	assignment=Narnaviridae environmental sample	alignments=2	percentCovered=78
	Query=NODE_1276_length_214_cov_1.698113	length=214	assignment=Narnaviridae environmental sample	alignments=1	percentCovered=14
	Query=NODE_1712_length_107_cov_6.000000	length=107	assignment=Narnaviridae environmental sample	alignments=1	percentCovered=50
	Query=NODE_1725_length_106_cov_8.431373	length=100	assignment=Narnaviridae environmental sample	alignments=1	percentCovered=48
	Query=NODE_1701_length_108_cov_2.792453	length=74	assignment=Narnaviridae environmental sample	alignments=1	percentCovered=73
	Query=NODE_1813_length_103_cov_15.479167	length=64	assignment=Narnaviridae environmental sample	alignments=1	percentCovered=91
	Query=NODE_2932_length_56_cov_100.000000	length=56	assignment=Narnaviridae environmental sample	alignments=1	percentCovered=96
	Query=NODE_31_length_1465_cov_181.718440	length=54	assignment=Narnaviridae environmental sample	alignments=1	percentCovered=100
	Query=NODE_1729_length_106_cov_4.843137	length=54	assignment=Narnaviridae environmental sample	alignments=1	percentCovered=100
	Query=NODE_1731_length_106_cov_4.372549	length=54	assignment=Narnaviridae environmental sample	alignments=1	percentCovered=100
	Query=NODE_1765_length_104_cov_20.612245	length=54	assignment=Narnaviridae environmental sample	alignments=1	percentCovered=89
	Query=NODE_2855_length_57_cov_53.000000	length=54	assignment=Narnaviridae environmental sample	alignments=1	percentCovered=89
	Query=NODE_1707_length_107_cov_8.615385	length=53	assignment=Narnaviridae environmental sample	alignments=1	percentCovered=91
	Query=NODE_1495_length_188_cov_1.390977	length=52	assignment=Narnaviridae environmental sample	alignments=1	percentCovered=92
	Query=NODE_1735_length_106_cov_3.921569	length=52	assignment=Narnaviridae environmental sample	alignments=1	percentCovered=92
	Query=NODE_15_length_1792_cov_837.932067	length=49	assignment=Narnaviridae environmental sample	alignments=1	percentCovered=100
	Query=NODE_54_length_966_cov_3.800220	length=966	assignment=Hubei virga-like virus 2	alignments=2	percentCovered=100
	Query=NODE_146_length_574_cov_1.868979	length=574	assignment=Hubei virga-like virus 2	alignments=1	percentCovered=100
	Query=NODE_147_length_573_cov_3.791506	length=570	assignment=Hubei virga-like virus 2	alignments=1	percentCovered=100
	Query=NODE_200_length_487_cov_2.680556	length=486	assignment=Hubei virga-like virus 2	alignments=1	percentCovered=100
	Query=NODE_228_length_464_cov_2.811736	length=464	assignment=Hubei virga-like virus 2	alignments=1	percentCovered=100
	Query=NODE_233_length_456_cov_3.653367	length=437	assignment=Hubei virga-like virus 2	alignments=1	percentCovered=100
	Query=NODE_326_length_383_cov_1.637195	length=382	assignment=Hubei virga-like virus 2	alignments=1	percentCovered=100
	Query=NODE_349_length_370_cov_3.257143	length=370	assignment=Hubei virga-like virus 2	alignments=1	percentCovered=100
	Query=NODE_381_length_360_cov_3.934426	length=360	assignment=Hubei virga-like virus 2	alignments=1	percentCovered=100
	Query=NODE_470_length_325_cov_2.037037	length=325	assignment=Hubei virga-like virus 2	alignments=1	percentCovered=100
	Query=NODE_544_length_302_cov_2.348178	length=302	assignment=Hubei virga-like virus 2	alignments=1	percentCovered=99
	Query=NODE_654_length_280_cov_2.040000	length=280	assignment=Hubei virga-like virus 2	alignments=1	percentCovered=100
	Query=NODE_686_length_275_cov_3.636364	length=275	assignment=Hubei virga-like virus 2	alignments=1	percentCovered=100
	Query=NODE_710_length_271_cov_3.750000	length=271	assignment=Hubei virga-like virus 2	alignments=2	percentCovered=93
	Query=NODE_813_length_257_cov_1.638614	length=257	assignment=Hubei virga-like virus 2	alignments=1	percentCovered=100
	Query=NODE_1056_length_231_cov_1.903409	length=231	assignment=Hubei virga-like virus 2	alignments=1	percentCovered=100
	Query=NODE_1102_length_227_cov_2.325581	length=227	assignment=Hubei virga-like virus 2	alignments=1	percentCovered=100
	Query=NODE_82_length_768_cov_6.081346	length=57	assignment=Hubei virga-like virus 2	alignments=1	percentCovered=100
	Query=NODE_726_length_268_cov_57954.272300	length=185	assignment=Choristoneura fumiferana granulovirus	alignments=1	percentCovered=51
	Query=NODE_1534_length_164_cov_3.339450	length=110	assignment=Choristoneura fumiferana granulovirus	alignments=1	percentCovered=84
	Query=NODE_1689_length_109_cov_12.481481	length=109	assignment=Choristoneura fumiferana granulovirus	alignments=2	percentCovered=39
	Query=NODE_1723_length_106_cov_12.686275	length=106	assignment=Choristoneura fumiferana granulovirus	alignments=3	percentCovered=42
	Query=NODE_1738_length_105_cov_10.260000	length=105	assignment=Choristoneura fumiferana granulovirus	alignments=2	percentCovered=41
	Query=NODE_1879_length_98_cov_8.790698	length=98	assignment=Choristoneura fumiferana granulovirus	alignments=1	percentCovered=82
	Query=NODE_1848_length_102_cov_3.808511	length=68	assignment=Choristoneura fumiferana granulovirus	alignments=1	percentCovered=63
	Query=NODE_1688_length_109_cov_14.092593	length=54	assignment=Choristoneura fumiferana granulovirus	alignments=1	percentCovered=80
	Query=NODE_43_length_1145_cov_4.485321	length=51	assignment=Choristoneura fumiferana granulovirus	alignments=20	percentCovered=100
	Query=NODE_2930_length_56_cov_104.000000	length=44	assignment=Choristoneura fumiferana granulovirus	alignments=3	percentCovered=100
	Query=NODE_1756_length_105_cov_4.020000	length=43	assignment=Choristoneura fumiferana granulovirus	alignments=2	percentCovered=100
	Query=NODE_101_length_681_cov_11.634185	length=41	assignment=Choristoneura fumiferana granulovirus	alignments=3	percentCovered=100
MOSQ44	Query=NODE_18_length_2288_cov_4476.103448	length=2285	assignment=Trichoderma hypovirus	alignments=13	percentCovered=8
	Query=NODE_6451_length_215_cov_1.687500	length=199	assignment=Trichoderma hypovirus	alignments=1	percentCovered=33
	Query=NODE_1484_length_312_cov_2.494163	length=95	assignment=Trichoderma hypovirus	alignments=1	percentCovered=100
	Query=NODE_14_length_2468_cov_15480.917944	length=1645	assignment=Narnaviridae environmental sample	alignments=20	percentCovered=14
	Query=NODE_456_length_499_cov_11.918919	length=499	assignment=Narnaviridae environmental sample	alignments=1	percentCovered=7
	Query=NODE_590_length_443_cov_24.072165	length=443	assignment=Narnaviridae environmental sample	alignments=1	percentCovered=12
	Query=NODE_1026_length_353_cov_13.241611	length=353	assignment=Narnaviridae environmental sample	alignments=2	percentCovered=93
	Query=NODE_1283_length_325_cov_9.959259	length=325	assignment=Narnaviridae environmental sample	alignments=2	percentCovered=100
	Query=NODE_6913_length_212_cov_1.000000	length=212	assignment=Narnaviridae environmental sample	alignments=1	percentCovered=15
	Query=NODE_7421_length_208_cov_2.882353	length=208	assignment=Narnaviridae environmental sample	alignments=3	percentCovered=100
	Query=NODE_7779_length_206_cov_1.794702	length=206	assignment=Narnaviridae environmental sample	alignments=1	percentCovered=18
	Query=NODE_11244_length_83_cov_18.107143	length=83	assignment=Narnaviridae environmental sample	alignments=1	percentCovered=99
	Query=NODE_11422_length_81_cov_201.807692	length=81	assignment=Narnaviridae environmental sample	alignments=5	percentCovered=100
	Query=NODE_6139_length_217_cov_5.314815	length=40	assignment=Narnaviridae environmental sample	alignments=1	percentCovered=100
	Query=NODE_15610_length_57_cov_17.000000	length=38	assignment=Narnaviridae environmental sample	alignments=1	percentCovered=100
	Query=NODE_9788_length_104_cov_5.244898	length=36	assignment=Narnaviridae environmental sample	alignments=1	percentCovered=100
	Query=NODE_3656_length_246_cov_0.785340	length=29	assignment=Narnaviridae environmental sample	alignments=1	percentCovered=100
	Query=NODE_27_length_1677_cov_8.996301	length=623	assignment=Choristoneura fumiferana granulovirus	alignments=2	percentCovered=25
	Query=NODE_6026_length_218_cov_5.957055	length=218	assignment=Choristoneura fumiferana granulovirus	alignments=20	percentCovered=21
	Query=NODE_7797_length_206_cov_1.549669	length=205	assignment=Choristoneura fumiferana granulovirus	alignments=1	percentCovered=15
	Query=NODE_2184_length_280_cov_18688.626667	length=190	assignment=Choristoneura fumiferana granulovirus	alignments=1	percentCovered=50
	Query=NODE_10046_length_100_cov_2.400000	length=80	assignment=Choristoneura fumiferana granulovirus	alignments=20	percentCovered=61
MOSQ45	Query=NODE_726_length_332_cov_1.339350	length=332	assignment=Hubei virga-like virus 2	alignments=2	percentCovered=100
	Query=NODE_1292_length_278_cov_1.286996	length=252	assignment=Hubei virga-like virus 2	alignments=1	percentCovered=100
	Query=NODE_2020_length_243_cov_1.585106	length=243	assignment=Hubei virga-like virus 2	alignments=1	percentCovered=100
	Query=NODE_2706_length_225_cov_1.223529	length=225	assignment=Hubei virga-like virus 2	alignments=1	percentCovered=100
	Query=NODE_2797_length_223_cov_1.928571	length=223	assignment=Hubei virga-like virus 2	alignments=1	percentCovered=100
	Query=NODE_2849_length_222_cov_1.508982	length=222	assignment=Hubei virga-like virus 2	alignments=1	percentCovered=100
	Query=NODE_2965_length_220_cov_1.163636	length=216	assignment=Hubei virga-like virus 2	alignments=1	percentCovered=100
	Query=NODE_53_length_839_cov_313.442602	length=80	assignment=Hubei virga-like virus 2	alignments=1	percentCovered=95
	Query=NODE_4_length_3543_cov_22.612672	length=3543	assignment=Hubei chryso-like virus 1	alignments=3	percentCovered=100
	Query=NODE_7_length_3225_cov_33.429653	length=3171	assignment=Hubei chryso-like virus 1	alignments=2	percentCovered=100
	Query=NODE_8_length_3116_cov_40.210715	length=3116	assignment=Hubei chryso-like virus 1	alignments=2	percentCovered=100
	Query=NODE_9_length_3113_cov_13.931001	length=3113	assignment=Hubei chryso-like virus 1	alignments=2	percentCovered=100
	Query=NODE_2370_length_233_cov_1.095506	length=228	assignment=Choristoneura fumiferana granulovirus	alignments=1	percentCovered=17
	Query=NODE_4721_length_100_cov_2.244444	length=71	assignment=Choristoneura fumiferana granulovirus	alignments=20	percentCovered=69
	Query=NODE_353_length_429_cov_2.622995	length=44	assignment=Choristoneura fumiferana granulovirus	alignments=2	percentCovered=100
MOSQ46	Query=NODE_29_length_812_cov_11735.026420	length=794	assignment=Trichoderma hypovirus	alignments=19	percentCovered=28
	Query=NODE_1314_length_100_cov_6993.666667	length=100	assignment=Trichoderma hypovirus	alignments=13	percentCovered=93
	Query=NODE_1312_length_100_cov_24037.711111	length=93	assignment=Trichoderma hypovirus	alignments=20	percentCovered=100
	Query=NODE_1778_length_66_cov_2040.181818	length=66	assignment=Trichoderma hypovirus	alignments=1	percentCovered=73
	Query=NODE_1783_length_66_cov_56.909091	length=66	assignment=Trichoderma hypovirus	alignments=1	percentCovered=73
	Query=NODE_1777_length_66_cov_7501.727273	length=48	assignment=Trichoderma hypovirus	alignments=2	percentCovered=100
	Query=NODE_1782_length_66_cov_58.636364	length=48	assignment=Trichoderma hypovirus	alignments=1	percentCovered=100
	Query=NODE_2545_length_56_cov_223.000000	length=48	assignment=Trichoderma hypovirus	alignments=2	percentCovered=100
	Query=NODE_1088_length_107_cov_8.000000	length=47	assignment=Trichoderma hypovirus	alignments=2	percentCovered=100
	Query=NODE_1813_length_65_cov_198.800000	length=47	assignment=Trichoderma hypovirus	alignments=2	percentCovered=100
	Query=NODE_1330_length_100_cov_1.888889	length=39	assignment=Trichoderma hypovirus	alignments=1	percentCovered=92
	Query=NODE_1313_length_100_cov_19094.000000	length=37	assignment=Trichoderma hypovirus	alignments=1	percentCovered=100
	Query=NODE_1315_length_100_cov_482.844444	length=37	assignment=Trichoderma hypovirus	alignments=1	percentCovered=100
	Query=NODE_53_length_686_cov_51341.684628	length=439	assignment=Narnaviridae environmental sample	alignments=20	percentCovered=35
	Query=NODE_517_length_240_cov_3.151351	length=240	assignment=Narnaviridae environmental sample	alignments=1	percentCovered=20
	Query=NODE_854_length_187_cov_9.712121	length=187	assignment=Narnaviridae environmental sample	alignments=2	percentCovered=73
	Query=NODE_14_length_1074_cov_26133.513248	length=979	assignment=Choristoneura fumiferana granulovirus	alignments=1	percentCovered=10
	Query=NODE_282_length_300_cov_1.857143	length=300	assignment=Choristoneura fumiferana granulovirus	alignments=20	percentCovered=19
	Query=NODE_836_length_201_cov_6.842466	length=201	assignment=Choristoneura fumiferana granulovirus	alignments=1	percentCovered=18
	Query=NODE_1218_length_104_cov_3.448980	length=104	assignment=Choristoneura fumiferana granulovirus	alignments=1	percentCovered=37
	Query=NODE_1223_length_104_cov_3.102041	length=104	assignment=Choristoneura fumiferana granulovirus	alignments=1	percentCovered=35
	Query=NODE_1287_length_102_cov_2.680851	length=102	assignment=Choristoneura fumiferana granulovirus	alignments=1	percentCovered=35
	Query=NODE_979_length_120_cov_0.646154	length=91	assignment=Choristoneura fumiferana granulovirus	alignments=20	percentCovered=62
	Query=NODE_1376_length_96_cov_2.365854	length=71	assignment=Choristoneura fumiferana granulovirus	alignments=20	percentCovered=56
	Query=NODE_2632_length_56_cov_36.000000	length=56	assignment=Choristoneura fumiferana granulovirus	alignments=1	percentCovered=68
	Query=NODE_2664_length_56_cov_12.000000	length=56	assignment=Choristoneura fumiferana granulovirus	alignments=1	percentCovered=66
MOSQ47	Query=NODE_22_length_1143_cov_37480.550551	length=777	assignment=Narnaviridae environmental sample	alignments=20	percentCovered=20
	Query=NODE_89_length_678_cov_5.837881	length=678	assignment=Narnaviridae environmental sample	alignments=5	percentCovered=8
	Query=NODE_1214_length_218_cov_1.846626	length=218	assignment=Narnaviridae environmental sample	alignments=1	percentCovered=14
	Query=NODE_47_length_855_cov_7.335000	length=837	assignment=Mercadeo virus	alignments=1	percentCovered=97
	Query=NODE_64_length_774_cov_6.721836	length=774	assignment=Mercadeo virus	alignments=20	percentCovered=66
	Query=NODE_149_length_496_cov_6.428571	length=493	assignment=Mercadeo virus	alignments=13	percentCovered=100
	Query=NODE_262_length_367_cov_2.788462	length=367	assignment=Mercadeo virus	alignments=4	percentCovered=87
	Query=NODE_265_length_365_cov_2.912903	length=360	assignment=Mercadeo virus	alignments=1	percentCovered=51
	Query=NODE_286_length_350_cov_4.498305	length=334	assignment=Mercadeo virus	alignments=2	percentCovered=100
	Query=NODE_367_length_317_cov_14.232824	length=313	assignment=Mercadeo virus	alignments=4	percentCovered=100
	Query=NODE_394_length_306_cov_4.007968	length=306	assignment=Mercadeo virus	alignments=11	percentCovered=100
	Query=NODE_434_length_294_cov_4.313808	length=269	assignment=Mercadeo virus	alignments=1	percentCovered=52
	Query=NODE_859_length_238_cov_1.907104	length=238	assignment=Mercadeo virus	alignments=1	percentCovered=99
	Query=NODE_52_length_830_cov_3.670968	length=808	assignment=Culiseta flavivirus	alignments=2	percentCovered=66
	Query=NODE_43_length_886_cov_4.374248	length=807	assignment=Culiseta flavivirus	alignments=4	percentCovered=100
	Query=NODE_68_length_749_cov_5.994236	length=749	assignment=Culiseta flavivirus	alignments=2	percentCovered=68
	Query=NODE_139_length_521_cov_6.957082	length=520	assignment=Culiseta flavivirus	alignments=11	percentCovered=99
	Query=NODE_229_length_391_cov_3.523810	length=339	assignment=Culiseta flavivirus	alignments=2	percentCovered=100
	Query=NODE_558_length_270_cov_5.660465	length=270	assignment=Culiseta flavivirus	alignments=20	percentCovered=100
	Query=NODE_1228_length_217_cov_4.395062	length=217	assignment=Culiseta flavivirus	alignments=3	percentCovered=90
MOSQ48	Query=NODE_75_length_797_cov_4018.932615	length=797	assignment=Narnaviridae environmental sample	alignments=2	percentCovered=6
	Query=NODE_70_length_828_cov_15026.790427	length=473	assignment=Narnaviridae environmental sample	alignments=20	percentCovered=33
	Query=NODE_31_length_1279_cov_887.394608	length=54	assignment=Narnaviridae environmental sample	alignments=4	percentCovered=100
	Query=NODE_166_length_473_cov_368.952153	length=48	assignment=Narnaviridae environmental sample	alignments=1	percentCovered=100
	Query=NODE_204_length_423_cov_8.279891	length=325	assignment=Mercadeo virus	alignments=1	percentCovered=81
	Query=NODE_338_length_328_cov_46.516484	length=321	assignment=Mercadeo virus	alignments=4	percentCovered=100
	Query=NODE_476_length_290_cov_24.038298	length=242	assignment=Mercadeo virus	alignments=1	percentCovered=99
	Query=NODE_1100_length_217_cov_8.234568	length=217	assignment=Mercadeo virus	alignments=1	percentCovered=98
	Query=NODE_164_length_475_cov_8.185714	length=423	assignment=Choristoneura fumiferana granulovirus	alignments=20	percentCovered=17
	Query=NODE_347_length_325_cov_3.966667	length=313	assignment=Choristoneura fumiferana granulovirus	alignments=1	percentCovered=12
	Query=NODE_621_length_261_cov_2.126214	length=54	assignment=Choristoneura fumiferana granulovirus	alignments=1	percentCovered=74
MOSQ49	Query=NODE_1179_length_554_cov_9.741483	length=318	assignment=unclassified Myoviridae	alignments=1	percentCovered=23
	Query=NODE_4665_length_412_cov_1.700280	length=172	assignment=unclassified Myoviridae	alignments=1	percentCovered=20
	Query=NODE_81380_length_210_cov_1.380645	length=157	assignment=unclassified Myoviridae	alignments=1	percentCovered=23
	Query=NODE_54535_length_235_cov_1.405556	length=149	assignment=unclassified Myoviridae	alignments=1	percentCovered=28
	Query=NODE_3_length_5227_cov_13134.141531	length=4591	assignment=Narnaviridae environmental sample	alignments=20	percentCovered=10
	Query=NODE_17984_length_308_cov_1.707510	length=308	assignment=Narnaviridae environmental sample	alignments=1	percentCovered=17
	Query=NODE_46334_length_245_cov_2.184211	length=245	assignment=Narnaviridae environmental sample	alignments=1	percentCovered=20
	Query=NODE_47023_length_244_cov_2.285714	length=244	assignment=Narnaviridae environmental sample	alignments=1	percentCovered=14
	Query=NODE_77592_length_213_cov_1.316456	length=213	assignment=Narnaviridae environmental sample	alignments=1	percentCovered=19
	Query=NODE_82055_length_209_cov_2.493506	length=209	assignment=Narnaviridae environmental sample	alignments=3	percentCovered=23
	Query=NODE_86285_length_206_cov_2.794702	length=206	assignment=Narnaviridae environmental sample	alignments=1	percentCovered=23
	Query=NODE_99400_length_83_cov_3.464286	length=83	assignment=Narnaviridae environmental sample	alignments=1	percentCovered=37
	Query=NODE_7462_length_373_cov_3.801887	length=58	assignment=Narnaviridae environmental sample	alignments=1	percentCovered=100
	Query=NODE_27162_length_280_cov_1.795556	length=51	assignment=Narnaviridae environmental sample	alignments=1	percentCovered=100
	Query=NODE_7620_length_372_cov_1.362776	length=48	assignment=Narnaviridae environmental sample	alignments=1	percentCovered=100
	Query=NODE_39764_length_255_cov_1.640000	length=35	assignment=Narnaviridae environmental sample	alignments=1	percentCovered=100
	Query=NODE_2590_length_467_cov_2.220874	length=32	assignment=Narnaviridae environmental sample	alignments=1	percentCovered=100
	Query=NODE_10327_length_348_cov_3.945392	length=32	assignment=Narnaviridae environmental sample	alignments=1	percentCovered=100
	Query=NODE_87530_length_206_cov_0.947020	length=31	assignment=Narnaviridae environmental sample	alignments=1	percentCovered=100
	Query=NODE_70371_length_219_cov_1.378049	length=29	assignment=Narnaviridae environmental sample	alignments=1	percentCovered=100
	Query=NODE_1676_length_513_cov_3.262009	length=230	assignment=Cotesia sesamiae bracovirus	alignments=1	percentCovered=15
	Query=NODE_88405_length_177_cov_7.868852	length=168	assignment=Cotesia sesamiae bracovirus	alignments=1	percentCovered=44
	Query=NODE_50572_length_240_cov_1.102703	length=132	assignment=Cotesia sesamiae bracovirus	alignments=1	percentCovered=52
	Query=NODE_89129_length_156_cov_5.475248	length=129	assignment=Cotesia sesamiae bracovirus	alignments=3	percentCovered=39
	Query=NODE_94387_length_103_cov_28.395833	length=103	assignment=Cotesia sesamiae bracovirus	alignments=1	percentCovered=62
	Query=NODE_39882_length_255_cov_1.385000	length=98	assignment=Cotesia sesamiae bracovirus	alignments=1	percentCovered=42
	Query=NODE_94677_length_102_cov_7.404255	length=97	assignment=Cotesia sesamiae bracovirus	alignments=1	percentCovered=92
	Query=NODE_59394_length_229_cov_33.839080	length=88	assignment=Cotesia sesamiae bracovirus	alignments=1	percentCovered=90
	Query=NODE_98056_length_87_cov_13.093750	length=87	assignment=Cotesia sesamiae bracovirus	alignments=1	percentCovered=98
	Query=NODE_98151_length_87_cov_5.312500	length=87	assignment=Cotesia sesamiae bracovirus	alignments=1	percentCovered=98
	Query=NODE_98072_length_87_cov_11.031250	length=85	assignment=Cotesia sesamiae bracovirus	alignments=1	percentCovered=100
	Query=NODE_96461_length_93_cov_20.342105	length=82	assignment=Cotesia sesamiae bracovirus	alignments=1	percentCovered=90
	Query=NODE_78139_length_212_cov_2.592357	length=67	assignment=Cotesia sesamiae bracovirus	alignments=2	percentCovered=46
	Query=NODE_104794_length_69_cov_6.285714	length=58	assignment=Cotesia sesamiae bracovirus	alignments=1	percentCovered=97
MOSQ50	Query=NODE_7180_length_367_cov_1.342949	length=367	assignment=unclassified Myoviridae	alignments=2	percentCovered=100
	Query=NODE_9689_length_327_cov_1.202206	length=327	assignment=unclassified Myoviridae	alignments=2	percentCovered=100
	Query=NODE_11562_length_307_cov_2.714286	length=303	assignment=unclassified Myoviridae	alignments=2	percentCovered=96
	Query=NODE_21527_length_253_cov_1.585859	length=253	assignment=unclassified Myoviridae	alignments=3	percentCovered=100
	Query=NODE_21571_length_253_cov_1.328283	length=253	assignment=unclassified Myoviridae	alignments=2	percentCovered=92
	Query=NODE_27680_length_235_cov_1.383333	length=233	assignment=unclassified Myoviridae	alignments=2	percentCovered=100
	Query=NODE_30634_length_228_cov_1.462428	length=228	assignment=unclassified Myoviridae	alignments=2	percentCovered=68
	Query=NODE_31579_length_226_cov_1.269006	length=226	assignment=unclassified Myoviridae	alignments=2	percentCovered=100
	Query=NODE_35806_length_218_cov_1.049080	length=218	assignment=unclassified Myoviridae	alignments=2	percentCovered=100
	Query=NODE_31354_length_226_cov_4.134503	length=210	assignment=unclassified Myoviridae	alignments=2	percentCovered=100
	Query=NODE_28512_length_233_cov_1.404494	length=196	assignment=unclassified Myoviridae	alignments=2	percentCovered=27
	Query=NODE_32853_length_223_cov_1.958333	length=192	assignment=unclassified Myoviridae	alignments=1	percentCovered=17
	Query=NODE_27943_length_234_cov_2.452514	length=154	assignment=unclassified Myoviridae	alignments=1	percentCovered=39
	Query=NODE_5412_length_409_cov_3.019774	length=86	assignment=unclassified Myoviridae	alignments=2	percentCovered=100
	Query=NODE_4_length_7213_cov_11.933641	length=5450	assignment=Cotesia sesamiae bracovirus	alignments=1	percentCovered=1
	Query=NODE_293_length_1813_cov_10.990330	length=1549	assignment=Cotesia sesamiae bracovirus	alignments=1	percentCovered=3
	Query=NODE_254_length_1977_cov_81.502601	length=1367	assignment=Cotesia sesamiae bracovirus	alignments=2	percentCovered=5
	Query=NODE_202_length_2282_cov_8.515043	length=1320	assignment=Cotesia sesamiae bracovirus	alignments=3	percentCovered=90
	Query=NODE_80_length_3221_cov_154.341756	length=748	assignment=Cotesia sesamiae bracovirus	alignments=1	percentCovered=12
	Query=NODE_224_length_2164_cov_27.124229	length=459	assignment=Cotesia sesamiae bracovirus	alignments=1	percentCovered=16
	Query=NODE_9142_length_334_cov_1.548387	length=328	assignment=Cotesia sesamiae bracovirus	alignments=1	percentCovered=21
	Query=NODE_2469_length_587_cov_2.843985	length=305	assignment=Cotesia sesamiae bracovirus	alignments=1	percentCovered=17
	Query=NODE_1738_length_690_cov_8.555906	length=285	assignment=Cotesia sesamiae bracovirus	alignments=1	percentCovered=25
	Query=NODE_6641_length_378_cov_1.907121	length=186	assignment=Cotesia sesamiae bracovirus	alignments=1	percentCovered=33
	Query=NODE_23025_length_248_cov_1.611399	length=182	assignment=Cotesia sesamiae bracovirus	alignments=3	percentCovered=68
	Query=NODE_32692_length_224_cov_0.863905	length=173	assignment=Cotesia sesamiae bracovirus	alignments=2	percentCovered=63
	Query=NODE_29201_length_231_cov_2.204545	length=147	assignment=Cotesia sesamiae bracovirus	alignments=1	percentCovered=34
	Query=NODE_6154_length_389_cov_4.068862	length=82	assignment=Cotesia sesamiae bracovirus	alignments=1	percentCovered=76
	Query=NODE_176_length_2455_cov_103.057917	length=1659	assignment=Choristoneura fumiferana granulovirus	alignments=20	percentCovered=22
	Query=NODE_58367_length_97_cov_2.000000	length=76	assignment=Choristoneura fumiferana granulovirus	alignments=1	percentCovered=47
	Query=NODE_60437_length_92_cov_2.594595	length=73	assignment=Choristoneura fumiferana granulovirus	alignments=20	percentCovered=52
	Query=NODE_56462_length_102_cov_1.829787	length=70	assignment=Choristoneura fumiferana granulovirus	alignments=20	percentCovered=69
	Query=NODE_59991_length_93_cov_2.868421	length=40	assignment=Choristoneura fumiferana granulovirus	alignments=1	percentCovered=78
MOSQ51	Query=NODE_1685_length_817_cov_1.056430	length=817	assignment=unclassified Myoviridae	alignments=2	percentCovered=100
	Query=NODE_3295_length_611_cov_2.217626	length=611	assignment=unclassified Myoviridae	alignments=4	percentCovered=100
	Query=NODE_2222_length_724_cov_3.020927	length=584	assignment=unclassified Myoviridae	alignments=3	percentCovered=28
	Query=NODE_4138_length_553_cov_1.419679	length=553	assignment=unclassified Myoviridae	alignments=4	percentCovered=100
	Query=NODE_8323_length_412_cov_1.467787	length=412	assignment=unclassified Myoviridae	alignments=2	percentCovered=86
	Query=NODE_9262_length_395_cov_1.438235	length=395	assignment=unclassified Myoviridae	alignments=2	percentCovered=82
	Query=NODE_9933_length_384_cov_1.927052	length=384	assignment=unclassified Myoviridae	alignments=2	percentCovered=100
	Query=NODE_17022_length_314_cov_1.339768	length=314	assignment=unclassified Myoviridae	alignments=3	percentCovered=100
	Query=NODE_17467_length_311_cov_2.378906	length=311	assignment=unclassified Myoviridae	alignments=2	percentCovered=100
	Query=NODE_17182_length_313_cov_1.403101	length=309	assignment=unclassified Myoviridae	alignments=2	percentCovered=94
	Query=NODE_18765_length_304_cov_0.819277	length=304	assignment=unclassified Myoviridae	alignments=4	percentCovered=100
	Query=NODE_21349_length_290_cov_1.404255	length=290	assignment=unclassified Myoviridae	alignments=3	percentCovered=100
	Query=NODE_21971_length_287_cov_1.590517	length=287	assignment=unclassified Myoviridae	alignments=2	percentCovered=100
	Query=NODE_22631_length_284_cov_1.528384	length=284	assignment=unclassified Myoviridae	alignments=2	percentCovered=100
	Query=NODE_23143_length_282_cov_1.299559	length=282	assignment=unclassified Myoviridae	alignments=2	percentCovered=100
	Query=NODE_23822_length_279_cov_1.674107	length=279	assignment=unclassified Myoviridae	alignments=4	percentCovered=100
	Query=NODE_24461_length_277_cov_0.932432	length=277	assignment=unclassified Myoviridae	alignments=4	percentCovered=83
	Query=NODE_5994_length_473_cov_2.791866	length=273	assignment=unclassified Myoviridae	alignments=3	percentCovered=100
	Query=NODE_25799_length_272_cov_1.391705	length=272	assignment=unclassified Myoviridae	alignments=2	percentCovered=100
	Query=NODE_28555_length_263_cov_2.701923	length=263	assignment=unclassified Myoviridae	alignments=2	percentCovered=100
	Query=NODE_28680_length_263_cov_1.341346	length=260	assignment=unclassified Myoviridae	alignments=2	percentCovered=82
	Query=NODE_29758_length_260_cov_1.146341	length=260	assignment=unclassified Myoviridae	alignments=2	percentCovered=100
	Query=NODE_32446_length_253_cov_1.106061	length=249	assignment=unclassified Myoviridae	alignments=2	percentCovered=94
	Query=NODE_23341_length_281_cov_1.446903	length=247	assignment=unclassified Myoviridae	alignments=2	percentCovered=57
	Query=NODE_35342_length_246_cov_1.539267	length=246	assignment=unclassified Myoviridae	alignments=2	percentCovered=100
	Query=NODE_36166_length_244_cov_1.904762	length=244	assignment=unclassified Myoviridae	alignments=7	percentCovered=100
	Query=NODE_37091_length_242_cov_1.850267	length=242	assignment=unclassified Myoviridae	alignments=4	percentCovered=100
	Query=NODE_37548_length_241_cov_2.032258	length=241	assignment=unclassified Myoviridae	alignments=2	percentCovered=100
	Query=NODE_38536_length_239_cov_1.815217	length=239	assignment=unclassified Myoviridae	alignments=4	percentCovered=100
	Query=NODE_41198_length_234_cov_1.625698	length=234	assignment=unclassified Myoviridae	alignments=2	percentCovered=100
	Query=NODE_54246_length_214_cov_1.874214	length=214	assignment=unclassified Myoviridae	alignments=2	percentCovered=100
	Query=NODE_8374_length_411_cov_1.193820	length=212	assignment=unclassified Myoviridae	alignments=3	percentCovered=63
	Query=NODE_56932_length_211_cov_1.147436	length=211	assignment=unclassified Myoviridae	alignments=4	percentCovered=100
	Query=NODE_60304_length_207_cov_2.493421	length=207	assignment=unclassified Myoviridae	alignments=2	percentCovered=99
	Query=NODE_28211_length_264_cov_3.038278	length=90	assignment=unclassified Myoviridae	alignments=2	percentCovered=100
	Query=NODE_6399_length_460_cov_1.864198	length=79	assignment=unclassified Myoviridae	alignments=2	percentCovered=100
	Query=NODE_5_length_7195_cov_75.271989	length=2707	assignment=Cotesia sesamiae bracovirus	alignments=1	percentCovered=2
	Query=NODE_124_length_2905_cov_51.291930	length=1944	assignment=Cotesia sesamiae bracovirus	alignments=2	percentCovered=10
	Query=NODE_469_length_1441_cov_3.706349	length=1441	assignment=Cotesia sesamiae bracovirus	alignments=2	percentCovered=11
	Query=NODE_303_length_1770_cov_23.407580	length=926	assignment=Cotesia sesamiae bracovirus	alignments=1	percentCovered=4
	Query=NODE_531_length_1378_cov_3.053666	length=885	assignment=Cotesia sesamiae bracovirus	alignments=1	percentCovered=8
	Query=NODE_1002_length_1024_cov_72.115583	length=593	assignment=Cotesia sesamiae bracovirus	alignments=1	percentCovered=16
	Query=NODE_2346_length_708_cov_14.099541	length=443	assignment=Cotesia sesamiae bracovirus	alignments=1	percentCovered=16
	Query=NODE_4123_length_553_cov_4.303213	length=372	assignment=Cotesia sesamiae bracovirus	alignments=1	percentCovered=16
	Query=NODE_1216_length_941_cov_21.960497	length=352	assignment=Cotesia sesamiae bracovirus	alignments=2	percentCovered=39
	Query=NODE_5265_length_499_cov_1.310811	length=345	assignment=Cotesia sesamiae bracovirus	alignments=1	percentCovered=39
	Query=NODE_1232_length_938_cov_4.496036	length=340	assignment=Cotesia sesamiae bracovirus	alignments=1	percentCovered=22
	Query=NODE_14176_length_335_cov_2.953571	length=273	assignment=Cotesia sesamiae bracovirus	alignments=2	percentCovered=18
	Query=NODE_62_length_3667_cov_17.801218	length=253	assignment=Cotesia sesamiae bracovirus	alignments=1	percentCovered=24
	Query=NODE_35210_length_246_cov_3.020942	length=246	assignment=Cotesia sesamiae bracovirus	alignments=7	percentCovered=94
	Query=NODE_53322_length_215_cov_3.043750	length=215	assignment=Cotesia sesamiae bracovirus	alignments=1	percentCovered=37
	Query=NODE_5583_length_486_cov_6.071926	length=214	assignment=Cotesia sesamiae bracovirus	alignments=1	percentCovered=37
	Query=NODE_31544_length_255_cov_1.500000	length=193	assignment=Cotesia sesamiae bracovirus	alignments=1	percentCovered=23
	Query=NODE_24004_length_278_cov_3.533632	length=164	assignment=Cotesia sesamiae bracovirus	alignments=1	percentCovered=51
	Query=NODE_37191_length_242_cov_1.374332	length=92	assignment=Cotesia sesamiae bracovirus	alignments=1	percentCovered=77
	Query=NODE_55794_length_212_cov_1.872611	length=90	assignment=Cotesia sesamiae bracovirus	alignments=1	percentCovered=100
	Query=NODE_14518_length_332_cov_1.693141	length=58	assignment=Cotesia sesamiae bracovirus	alignments=1	percentCovered=100
	Query=NODE_9446_length_391_cov_3.577381	length=54	assignment=Cotesia sesamiae bracovirus	alignments=1	percentCovered=100
	Query=NODE_9759_length_387_cov_1.048193	length=322	assignment=Chrysochromulina ericina virus	alignments=20	percentCovered=71
	Query=NODE_19671_length_299_cov_0.852459	length=299	assignment=Chrysochromulina ericina virus	alignments=20	percentCovered=76
	Query=NODE_53750_length_215_cov_1.225000	length=177	assignment=Chrysochromulina ericina virus	alignments=1	percentCovered=24
	Query=NODE_8594_length_407_cov_1.230114	length=171	assignment=Chrysochromulina ericina virus	alignments=1	percentCovered=29
	Query=NODE_38839_length_239_cov_0.875000	length=145	assignment=Chrysochromulina ericina virus	alignments=1	percentCovered=38
	Query=NODE_4158_length_551_cov_7457.290323	length=287	assignment=Choristoneura fumiferana granulovirus	alignments=1	percentCovered=33
	Query=NODE_29388_length_261_cov_1.155340	length=173	assignment=Choristoneura fumiferana granulovirus	alignments=10	percentCovered=98
	Query=NODE_1677_length_819_cov_2.162304	length=53	assignment=Choristoneura fumiferana granulovirus	alignments=20	percentCovered=96
MOSQ52	Query=NODE_8129_length_420_cov_2.175342	length=420	assignment=unclassified Myoviridae	alignments=2	percentCovered=100
	Query=NODE_13970_length_339_cov_1.588028	length=339	assignment=unclassified Myoviridae	alignments=2	percentCovered=100
	Query=NODE_14440_length_335_cov_1.103571	length=335	assignment=unclassified Myoviridae	alignments=4	percentCovered=100
	Query=NODE_15299_length_328_cov_0.769231	length=328	assignment=unclassified Myoviridae	alignments=4	percentCovered=100
	Query=NODE_16093_length_322_cov_0.820225	length=322	assignment=unclassified Myoviridae	alignments=2	percentCovered=100
	Query=NODE_16959_length_315_cov_1.850000	length=315	assignment=unclassified Myoviridae	alignments=20	percentCovered=83
	Query=NODE_20413_length_295_cov_1.433333	length=295	assignment=unclassified Myoviridae	alignments=3	percentCovered=92
	Query=NODE_25985_length_272_cov_1.488479	length=272	assignment=unclassified Myoviridae	alignments=3	percentCovered=100
	Query=NODE_18052_length_308_cov_1.877470	length=257	assignment=unclassified Myoviridae	alignments=7	percentCovered=96
	Query=NODE_20163_length_296_cov_2.568465	length=254	assignment=unclassified Myoviridae	alignments=2	percentCovered=100
	Query=NODE_34533_length_248_cov_0.958549	length=247	assignment=unclassified Myoviridae	alignments=2	percentCovered=97
	Query=NODE_38841_length_239_cov_0.690217	length=239	assignment=unclassified Myoviridae	alignments=3	percentCovered=100
	Query=NODE_39502_length_237_cov_1.697802	length=237	assignment=unclassified Myoviridae	alignments=2	percentCovered=100
	Query=NODE_43900_length_229_cov_1.545977	length=229	assignment=unclassified Myoviridae	alignments=4	percentCovered=100
	Query=NODE_54825_length_213_cov_1.025316	length=213	assignment=unclassified Myoviridae	alignments=2	percentCovered=100
	Query=NODE_56229_length_211_cov_1.262821	length=211	assignment=unclassified Myoviridae	alignments=2	percentCovered=100
	Query=NODE_57101_length_210_cov_1.167742	length=210	assignment=unclassified Myoviridae	alignments=2	percentCovered=100
	Query=NODE_58231_length_209_cov_0.642857	length=209	assignment=unclassified Myoviridae	alignments=3	percentCovered=100
	Query=NODE_40570_length_235_cov_1.666667	length=199	assignment=unclassified Myoviridae	alignments=4	percentCovered=86
	Query=NODE_45059_length_227_cov_1.860465	length=156	assignment=unclassified Myoviridae	alignments=1	percentCovered=88
	Query=NODE_39280_length_238_cov_0.923497	length=155	assignment=unclassified Myoviridae	alignments=2	percentCovered=100
	Query=NODE_47983_length_223_cov_0.607143	length=72	assignment=unclassified Myoviridae	alignments=2	percentCovered=79
	Query=NODE_34155_length_249_cov_0.860825	length=54	assignment=unclassified Myoviridae	alignments=4	percentCovered=100
	Query=NODE_103_length_2872_cov_59.715655	length=2537	assignment=Cotesia sesamiae bracovirus	alignments=2	percentCovered=13
	Query=NODE_119_length_2689_cov_122.010630	length=2062	assignment=Cotesia sesamiae bracovirus	alignments=1	percentCovered=4
	Query=NODE_328_length_1638_cov_51.854706	length=1545	assignment=Cotesia sesamiae bracovirus	alignments=1	percentCovered=3
	Query=NODE_102_length_2881_cov_10.115711	length=1050	assignment=Cotesia sesamiae bracovirus	alignments=2	percentCovered=6
	Query=NODE_242_length_1885_cov_20.204372	length=926	assignment=Cotesia sesamiae bracovirus	alignments=1	percentCovered=4
	Query=NODE_503_length_1370_cov_4.256274	length=902	assignment=Cotesia sesamiae bracovirus	alignments=1	percentCovered=6
	Query=NODE_1097_length_980_cov_5.147027	length=776	assignment=Cotesia sesamiae bracovirus	alignments=1	percentCovered=10
	Query=NODE_1436_length_873_cov_1.669927	length=668	assignment=Cotesia sesamiae bracovirus	alignments=1	percentCovered=8
	Query=NODE_2149_length_738_cov_3.269400	length=641	assignment=Cotesia sesamiae bracovirus	alignments=3	percentCovered=93
	Query=NODE_6676_length_455_cov_2.150000	length=409	assignment=Cotesia sesamiae bracovirus	alignments=1	percentCovered=19
	Query=NODE_456_length_1426_cov_2.989788	length=394	assignment=Cotesia sesamiae bracovirus	alignments=1	percentCovered=10
	Query=NODE_352_length_1595_cov_5.873377	length=383	assignment=Cotesia sesamiae bracovirus	alignments=1	percentCovered=16
	Query=NODE_2197_length_732_cov_1.949778	length=377	assignment=Cotesia sesamiae bracovirus	alignments=1	percentCovered=14
	Query=NODE_7276_length_439_cov_2.442708	length=337	assignment=Cotesia sesamiae bracovirus	alignments=2	percentCovered=96
	Query=NODE_19776_length_298_cov_2.333333	length=298	assignment=Cotesia sesamiae bracovirus	alignments=1	percentCovered=26
	Query=NODE_3714_length_587_cov_14.323308	length=265	assignment=Cotesia sesamiae bracovirus	alignments=1	percentCovered=27
	Query=NODE_44249_length_229_cov_0.856322	length=190	assignment=Cotesia sesamiae bracovirus	alignments=1	percentCovered=24
	Query=NODE_1804_length_791_cov_6.877717	length=184	assignment=Cotesia sesamiae bracovirus	alignments=1	percentCovered=33
	Query=NODE_37113_length_242_cov_1.422460	length=167	assignment=Cotesia sesamiae bracovirus	alignments=1	percentCovered=45
	Query=NODE_46262_length_225_cov_1.976471	length=161	assignment=Cotesia sesamiae bracovirus	alignments=1	percentCovered=50
	Query=NODE_36978_length_242_cov_2.021390	length=126	assignment=Cotesia sesamiae bracovirus	alignments=1	percentCovered=56
	Query=NODE_11924_length_360_cov_3.659016	length=119	assignment=Cotesia sesamiae bracovirus	alignments=1	percentCovered=59
	Query=NODE_52902_length_215_cov_1.737500	length=115	assignment=Cotesia sesamiae bracovirus	alignments=2	percentCovered=73
	Query=NODE_19355_length_301_cov_1.101626	length=92	assignment=Cotesia sesamiae bracovirus	alignments=1	percentCovered=77
	Query=NODE_40470_length_235_cov_2.244444	length=66	assignment=Cotesia sesamiae bracovirus	alignments=3	percentCovered=100
	Query=NODE_3239_length_621_cov_1.606007	length=470	assignment=Chrysochromulina ericina virus	alignments=1	percentCovered=10
	Query=NODE_21136_length_292_cov_0.843882	length=134	assignment=Chrysochromulina ericina virus	alignments=1	percentCovered=31
	Query=NODE_56526_length_211_cov_0.711538	length=71	assignment=Chrysochromulina ericina virus	alignments=11	percentCovered=96
MOSQ53	Query=NODE_10433_length_376_cov_1.193146	length=374	assignment=unclassified Myoviridae	alignments=2	percentCovered=100
	Query=NODE_13449_length_339_cov_1.929577	length=339	assignment=unclassified Myoviridae	alignments=3	percentCovered=100
	Query=NODE_16343_length_315_cov_1.815385	length=315	assignment=unclassified Myoviridae	alignments=4	percentCovered=100
	Query=NODE_10686_length_372_cov_1.643533	length=313	assignment=unclassified Myoviridae	alignments=2	percentCovered=87
	Query=NODE_17931_length_305_cov_1.428000	length=305	assignment=unclassified Myoviridae	alignments=2	percentCovered=100
	Query=NODE_19828_length_294_cov_1.736402	length=294	assignment=unclassified Myoviridae	alignments=4	percentCovered=100
	Query=NODE_21188_length_287_cov_1.931034	length=287	assignment=unclassified Myoviridae	alignments=2	percentCovered=100
	Query=NODE_25143_length_270_cov_2.000000	length=270	assignment=unclassified Myoviridae	alignments=2	percentCovered=100
	Query=NODE_27058_length_264_cov_0.832536	length=264	assignment=unclassified Myoviridae	alignments=2	percentCovered=96
	Query=NODE_27256_length_263_cov_1.269231	length=263	assignment=unclassified Myoviridae	alignments=3	percentCovered=100
	Query=NODE_27276_length_263_cov_1.134615	length=263	assignment=unclassified Myoviridae	alignments=2	percentCovered=23
	Query=NODE_27278_length_263_cov_1.125000	length=263	assignment=unclassified Myoviridae	alignments=2	percentCovered=100
	Query=NODE_29685_length_255_cov_1.960000	length=255	assignment=unclassified Myoviridae	alignments=4	percentCovered=100
	Query=NODE_32185_length_249_cov_0.793814	length=247	assignment=unclassified Myoviridae	alignments=2	percentCovered=100
	Query=NODE_43728_length_224_cov_2.355030	length=224	assignment=unclassified Myoviridae	alignments=3	percentCovered=100
	Query=NODE_45089_length_222_cov_1.365269	length=222	assignment=unclassified Myoviridae	alignments=4	percentCovered=100
	Query=NODE_48333_length_217_cov_1.240741	length=215	assignment=unclassified Myoviridae	alignments=2	percentCovered=100
	Query=NODE_52591_length_211_cov_1.333333	length=211	assignment=unclassified Myoviridae	alignments=2	percentCovered=100
	Query=NODE_53626_length_210_cov_0.948387	length=210	assignment=unclassified Myoviridae	alignments=20	percentCovered=100
	Query=NODE_8377_length_411_cov_1.511236	length=178	assignment=unclassified Myoviridae	alignments=1	percentCovered=21
	Query=NODE_12486_length_350_cov_0.708475	length=142	assignment=unclassified Myoviridae	alignments=2	percentCovered=99
	Query=NODE_1967_length_742_cov_1.826783	length=74	assignment=unclassified Myoviridae	alignments=2	percentCovered=99
	Query=NODE_102_length_2877_cov_65.204111	length=2551	assignment=Cotesia sesamiae bracovirus	alignments=2	percentCovered=13
	Query=NODE_304_length_1762_cov_20.213240	length=1173	assignment=Cotesia sesamiae bracovirus	alignments=2	percentCovered=12
	Query=NODE_339_length_1653_cov_4.313517	length=1173	assignment=Cotesia sesamiae bracovirus	alignments=1	percentCovered=4
	Query=NODE_290_length_1804_cov_31.132647	length=926	assignment=Cotesia sesamiae bracovirus	alignments=1	percentCovered=4
	Query=NODE_2016_length_733_cov_96.120944	length=721	assignment=Cotesia sesamiae bracovirus	alignments=1	percentCovered=9
	Query=NODE_381_length_1560_cov_2.891030	length=644	assignment=Cotesia sesamiae bracovirus	alignments=1	percentCovered=12
	Query=NODE_1150_length_931_cov_4.280822	length=641	assignment=Cotesia sesamiae bracovirus	alignments=2	percentCovered=25
	Query=NODE_10240_length_378_cov_4.219814	length=355	assignment=Cotesia sesamiae bracovirus	alignments=1	percentCovered=21
	Query=NODE_20733_length_289_cov_2.435897	length=289	assignment=Cotesia sesamiae bracovirus	alignments=3	percentCovered=91
	Query=NODE_19267_length_297_cov_1.628099	length=233	assignment=Cotesia sesamiae bracovirus	alignments=1	percentCovered=29
	Query=NODE_6912_length_442_cov_4.124031	length=165	assignment=Cotesia sesamiae bracovirus	alignments=1	percentCovered=37
	Query=NODE_16702_length_313_cov_0.883721	length=155	assignment=Cotesia sesamiae bracovirus	alignments=1	percentCovered=34
	Query=NODE_43_length_4035_cov_15.045226	length=144	assignment=Cotesia sesamiae bracovirus	alignments=1	percentCovered=42
	Query=NODE_8548_length_407_cov_10.801136	length=139	assignment=Cotesia sesamiae bracovirus	alignments=1	percentCovered=58
	Query=NODE_75_length_3293_cov_94.381717	length=122	assignment=Cotesia sesamiae bracovirus	alignments=1	percentCovered=43
	Query=NODE_220_length_1990_cov_123.731266	length=70	assignment=Cotesia sesamiae bracovirus	alignments=1	percentCovered=100
	Query=NODE_33606_length_245_cov_1.457895	length=59	assignment=Cotesia sesamiae bracovirus	alignments=1	percentCovered=88
	Query=NODE_52758_length_211_cov_1.051282	length=58	assignment=Cotesia sesamiae bracovirus	alignments=1	percentCovered=98
MOSQ54	Query=NODE_1_length_7427_cov_22.229246	length=4040	assignment=Cotesia sesamiae bracovirus	alignments=1	percentCovered=1
	Query=NODE_11_length_6430_cov_99.447843	length=3275	assignment=Cotesia sesamiae bracovirus	alignments=1	percentCovered=2
	Query=NODE_111_length_2920_cov_71.249913	length=2562	assignment=Cotesia sesamiae bracovirus	alignments=2	percentCovered=13
	Query=NODE_160_length_2440_cov_5.687631	length=2259	assignment=Cotesia sesamiae bracovirus	alignments=1	percentCovered=3
	Query=NODE_284_length_1885_cov_33.408197	length=926	assignment=Cotesia sesamiae bracovirus	alignments=1	percentCovered=4
	Query=NODE_131_length_2718_cov_128.399925	length=748	assignment=Cotesia sesamiae bracovirus	alignments=1	percentCovered=12
	Query=NODE_4727_length_549_cov_2.020243	length=421	assignment=Cotesia sesamiae bracovirus	alignments=1	percentCovered=32
	Query=NODE_9946_length_400_cov_2.724638	length=400	assignment=Cotesia sesamiae bracovirus	alignments=3	percentCovered=58
	Query=NODE_2203_length_757_cov_21.871795	length=385	assignment=Cotesia sesamiae bracovirus	alignments=1	percentCovered=18
	Query=NODE_8162_length_435_cov_1.842105	length=371	assignment=Cotesia sesamiae bracovirus	alignments=2	percentCovered=82
	Query=NODE_4053_length_587_cov_1.671053	length=355	assignment=Cotesia sesamiae bracovirus	alignments=1	percentCovered=17
	Query=NODE_3409_length_633_cov_1.598616	length=305	assignment=Cotesia sesamiae bracovirus	alignments=1	percentCovered=17
	Query=NODE_19272_length_308_cov_2.027668	length=282	assignment=Cotesia sesamiae bracovirus	alignments=3	percentCovered=100
	Query=NODE_34123_length_252_cov_1.390863	length=235	assignment=Cotesia sesamiae bracovirus	alignments=1	percentCovered=16
	Query=NODE_8098_length_437_cov_1.246073	length=218	assignment=Cotesia sesamiae bracovirus	alignments=1	percentCovered=31
	Query=NODE_1187_length_982_cov_5.185545	length=136	assignment=Cotesia sesamiae bracovirus	alignments=1	percentCovered=47
	Query=NODE_13179_length_356_cov_2.485050	length=112	assignment=Cotesia sesamiae bracovirus	alignments=1	percentCovered=59
	Query=NODE_48238_length_225_cov_1.088235	length=103	assignment=Cotesia sesamiae bracovirus	alignments=1	percentCovered=39
	Query=NODE_6106_length_490_cov_2.772414	length=74	assignment=Cotesia sesamiae bracovirus	alignments=1	percentCovered=100
	Query=NODE_56281_length_214_cov_0.792453	length=61	assignment=Cotesia sesamiae bracovirus	alignments=1	percentCovered=79
	Query=NODE_7814_length_443_cov_1.747423	length=57	assignment=Cotesia sesamiae bracovirus	alignments=1	percentCovered=98
	Query=NODE_199_length_2220_cov_16.432794	length=2170	assignment=Choristoneura fumiferana granulovirus	alignments=20	percentCovered=14
	Query=NODE_10131_length_397_cov_2.631579	length=394	assignment=Choristoneura fumiferana granulovirus	alignments=9	percentCovered=27
	Query=NODE_13391_length_354_cov_2.468227	length=354	assignment=Choristoneura fumiferana granulovirus	alignments=1	percentCovered=8
	Query=NODE_9000_length_417_cov_2.582873	length=58	assignment=Choristoneura fumiferana granulovirus	alignments=3	percentCovered=100
MOSQ55	Query=NODE_7226_length_478_cov_1.486998	length=478	assignment=unclassified Myoviridae	alignments=4	percentCovered=99
	Query=NODE_12488_length_377_cov_2.459627	length=377	assignment=unclassified Myoviridae	alignments=4	percentCovered=100
	Query=NODE_16150_length_340_cov_2.129825	length=340	assignment=unclassified Myoviridae	alignments=2	percentCovered=89
	Query=NODE_16399_length_338_cov_1.540636	length=338	assignment=unclassified Myoviridae	alignments=3	percentCovered=100
	Query=NODE_17045_length_333_cov_0.996403	length=333	assignment=unclassified Myoviridae	alignments=4	percentCovered=100
	Query=NODE_25621_length_285_cov_1.830435	length=285	assignment=unclassified Myoviridae	alignments=2	percentCovered=100
	Query=NODE_26631_length_281_cov_1.920354	length=281	assignment=unclassified Myoviridae	alignments=4	percentCovered=98
	Query=NODE_29767_length_270_cov_1.893023	length=269	assignment=unclassified Myoviridae	alignments=3	percentCovered=100
	Query=NODE_33540_length_259_cov_1.632353	length=259	assignment=unclassified Myoviridae	alignments=2	percentCovered=100
	Query=NODE_44300_length_236_cov_1.370166	length=236	assignment=unclassified Myoviridae	alignments=2	percentCovered=100
	Query=NODE_45286_length_234_cov_2.184358	length=234	assignment=unclassified Myoviridae	alignments=4	percentCovered=100
	Query=NODE_51072_length_225_cov_1.417647	length=225	assignment=unclassified Myoviridae	alignments=4	percentCovered=93
	Query=NODE_53844_length_221_cov_1.463855	length=221	assignment=unclassified Myoviridae	alignments=2	percentCovered=99
	Query=NODE_55346_length_219_cov_1.384146	length=219	assignment=unclassified Myoviridae	alignments=2	percentCovered=100
	Query=NODE_56127_length_218_cov_1.349693	length=218	assignment=unclassified Myoviridae	alignments=4	percentCovered=100
	Query=NODE_37067_length_251_cov_0.734694	length=161	assignment=unclassified Myoviridae	alignments=4	percentCovered=99
	Query=NODE_64145_length_209_cov_0.714286	length=143	assignment=unclassified Myoviridae	alignments=6	percentCovered=100
	Query=NODE_35538_length_254_cov_1.839196	length=109	assignment=unclassified Myoviridae	alignments=2	percentCovered=40
	Query=NODE_145_length_2716_cov_80.193912	length=2566	assignment=Cotesia sesamiae bracovirus	alignments=2	percentCovered=13
	Query=NODE_151_length_2645_cov_141.409653	length=1989	assignment=Cotesia sesamiae bracovirus	alignments=1	percentCovered=5
	Query=NODE_320_length_1819_cov_35.642290	length=926	assignment=Cotesia sesamiae bracovirus	alignments=1	percentCovered=4
	Query=NODE_18_length_6401_cov_7.085408	length=763	assignment=Cotesia sesamiae bracovirus	alignments=1	percentCovered=8
	Query=NODE_1604_length_901_cov_4.294326	length=702	assignment=Cotesia sesamiae bracovirus	alignments=1	percentCovered=11
	Query=NODE_3378_length_660_cov_1.942149	length=660	assignment=Cotesia sesamiae bracovirus	alignments=3	percentCovered=72
	Query=NODE_3423_length_656_cov_11.836938	length=626	assignment=Cotesia sesamiae bracovirus	alignments=1	percentCovered=11
	Query=NODE_87_length_3299_cov_95.322750	length=369	assignment=Cotesia sesamiae bracovirus	alignments=1	percentCovered=14
	Query=NODE_12029_length_383_cov_2.951220	length=367	assignment=Cotesia sesamiae bracovirus	alignments=1	percentCovered=28
	Query=NODE_7392_length_472_cov_4.458034	length=366	assignment=Cotesia sesamiae bracovirus	alignments=1	percentCovered=18
	Query=NODE_4250_length_598_cov_3.946593	length=360	assignment=Cotesia sesamiae bracovirus	alignments=2	percentCovered=72
	Query=NODE_4772_length_569_cov_4.352140	length=353	assignment=Cotesia sesamiae bracovirus	alignments=2	percentCovered=90
	Query=NODE_23089_length_296_cov_2.489627	length=286	assignment=Cotesia sesamiae bracovirus	alignments=1	percentCovered=47
	Query=NODE_6525_length_499_cov_1.754505	length=224	assignment=Cotesia sesamiae bracovirus	alignments=1	percentCovered=29
	Query=NODE_22086_length_301_cov_3.780488	length=191	assignment=Cotesia sesamiae bracovirus	alignments=1	percentCovered=40
	Query=NODE_30026_length_269_cov_3.182243	length=191	assignment=Cotesia sesamiae bracovirus	alignments=1	percentCovered=48
	Query=NODE_59_length_3996_cov_17.171530	length=180	assignment=Cotesia sesamiae bracovirus	alignments=1	percentCovered=33
	Query=NODE_50234_length_226_cov_1.964912	length=173	assignment=Cotesia sesamiae bracovirus	alignments=1	percentCovered=39
	Query=NODE_49662_length_227_cov_1.703488	length=172	assignment=Cotesia sesamiae bracovirus	alignments=3	percentCovered=66
	Query=NODE_16725_length_335_cov_1.900000	length=118	assignment=Cotesia sesamiae bracovirus	alignments=1	percentCovered=31
MOSQ56	Query=NODE_11663_length_313_cov_1.492248	length=313	assignment=unclassified Myoviridae	alignments=2	percentCovered=100
	Query=NODE_14369_length_291_cov_1.601695	length=291	assignment=unclassified Myoviridae	alignments=2	percentCovered=100
	Query=NODE_16454_length_278_cov_0.968610	length=278	assignment=unclassified Myoviridae	alignments=2	percentCovered=47
	Query=NODE_19253_length_264_cov_1.000000	length=264	assignment=unclassified Myoviridae	alignments=3	percentCovered=100
	Query=NODE_28004_length_233_cov_1.505618	length=231	assignment=unclassified Myoviridae	alignments=2	percentCovered=81
	Query=NODE_6_length_7180_cov_73.494737	length=3904	assignment=Cotesia sesamiae bracovirus	alignments=1	percentCovered=1
	Query=NODE_21_length_4957_cov_327.889025	length=3042	assignment=Cotesia sesamiae bracovirus	alignments=2	percentCovered=2
	Query=NODE_22_length_4904_cov_14.099402	length=1490	assignment=Cotesia sesamiae bracovirus	alignments=1	percentCovered=4
	Query=NODE_122_length_2281_cov_40.264600	length=1068	assignment=Cotesia sesamiae bracovirus	alignments=2	percentCovered=32
	Query=NODE_206_length_1819_cov_21.331633	length=934	assignment=Cotesia sesamiae bracovirus	alignments=1	percentCovered=4
	Query=NODE_89_length_2718_cov_79.059332	length=748	assignment=Cotesia sesamiae bracovirus	alignments=1	percentCovered=12
	Query=NODE_231_length_1738_cov_15.057635	length=701	assignment=Cotesia sesamiae bracovirus	alignments=2	percentCovered=19
	Query=NODE_790_length_938_cov_8.012458	length=584	assignment=Cotesia sesamiae bracovirus	alignments=1	percentCovered=12
	Query=NODE_3067_length_530_cov_3.827368	length=408	assignment=Cotesia sesamiae bracovirus	alignments=1	percentCovered=15
	Query=NODE_14468_length_290_cov_2.931915	length=290	assignment=Cotesia sesamiae bracovirus	alignments=1	percentCovered=34
	Query=NODE_7558_length_368_cov_3.869010	length=282	assignment=Cotesia sesamiae bracovirus	alignments=1	percentCovered=24
	Query=NODE_9957_length_332_cov_2.563177	length=276	assignment=Cotesia sesamiae bracovirus	alignments=1	percentCovered=30
	Query=NODE_19791_length_261_cov_2.830097	length=246	assignment=Cotesia sesamiae bracovirus	alignments=1	percentCovered=26
	Query=NODE_28737_length_231_cov_1.500000	length=231	assignment=Cotesia sesamiae bracovirus	alignments=2	percentCovered=75
	Query=NODE_34197_length_218_cov_2.018405	length=214	assignment=Cotesia sesamiae bracovirus	alignments=3	percentCovered=71
	Query=NODE_3093_length_528_cov_2.052854	length=191	assignment=Cotesia sesamiae bracovirus	alignments=1	percentCovered=28
	Query=NODE_792_length_938_cov_3.064553	length=184	assignment=Cotesia sesamiae bracovirus	alignments=1	percentCovered=41
	Query=NODE_22238_length_251_cov_3.081633	length=154	assignment=Cotesia sesamiae bracovirus	alignments=1	percentCovered=32
	Query=NODE_35025_length_217_cov_0.932099	length=92	assignment=Cotesia sesamiae bracovirus	alignments=1	percentCovered=77
MOSQ57	Query=NODE_9584_length_465_cov_1.268293	length=465	assignment=unclassified Myoviridae	alignments=8	percentCovered=100
	Query=NODE_10177_length_452_cov_1.309824	length=452	assignment=unclassified Myoviridae	alignments=2	percentCovered=100
	Query=NODE_10709_length_441_cov_1.409326	length=441	assignment=unclassified Myoviridae	alignments=20	percentCovered=100
	Query=NODE_13741_length_394_cov_1.808260	length=394	assignment=unclassified Myoviridae	alignments=2	percentCovered=100
	Query=NODE_16481_length_364_cov_1.006472	length=364	assignment=unclassified Myoviridae	alignments=3	percentCovered=100
	Query=NODE_18032_length_350_cov_1.003390	length=350	assignment=unclassified Myoviridae	alignments=4	percentCovered=100
	Query=NODE_18910_length_343_cov_1.163194	length=343	assignment=unclassified Myoviridae	alignments=2	percentCovered=91
	Query=NODE_25877_length_302_cov_1.141700	length=302	assignment=unclassified Myoviridae	alignments=4	percentCovered=64
	Query=NODE_31533_length_280_cov_1.617778	length=278	assignment=unclassified Myoviridae	alignments=3	percentCovered=100
	Query=NODE_34261_length_272_cov_1.023041	length=272	assignment=unclassified Myoviridae	alignments=2	percentCovered=100
	Query=NODE_35512_length_268_cov_3.136150	length=268	assignment=unclassified Myoviridae	alignments=2	percentCovered=46
	Query=NODE_40680_length_256_cov_1.253731	length=256	assignment=unclassified Myoviridae	alignments=2	percentCovered=100
	Query=NODE_31913_length_279_cov_1.205357	length=253	assignment=unclassified Myoviridae	alignments=4	percentCovered=100
	Query=NODE_42640_length_252_cov_1.086294	length=252	assignment=unclassified Myoviridae	alignments=2	percentCovered=99
	Query=NODE_43659_length_250_cov_1.102564	length=250	assignment=unclassified Myoviridae	alignments=2	percentCovered=100
	Query=NODE_37365_length_264_cov_0.942584	length=244	assignment=unclassified Myoviridae	alignments=2	percentCovered=52
	Query=NODE_46665_length_244_cov_2.312169	length=244	assignment=unclassified Myoviridae	alignments=2	percentCovered=100
	Query=NODE_49265_length_240_cov_1.237838	length=240	assignment=unclassified Myoviridae	alignments=2	percentCovered=100
	Query=NODE_53321_length_234_cov_0.871508	length=234	assignment=unclassified Myoviridae	alignments=8	percentCovered=100
	Query=NODE_55125_length_231_cov_1.227273	length=231	assignment=unclassified Myoviridae	alignments=2	percentCovered=100
	Query=NODE_56125_length_230_cov_0.828571	length=226	assignment=unclassified Myoviridae	alignments=4	percentCovered=76
	Query=NODE_62165_length_222_cov_1.239521	length=222	assignment=unclassified Myoviridae	alignments=2	percentCovered=100
	Query=NODE_43965_length_249_cov_1.871134	length=213	assignment=unclassified Myoviridae	alignments=8	percentCovered=100
	Query=NODE_70112_length_213_cov_1.379747	length=211	assignment=unclassified Myoviridae	alignments=4	percentCovered=100
	Query=NODE_73249_length_210_cov_1.335484	length=210	assignment=unclassified Myoviridae	alignments=3	percentCovered=100
	Query=NODE_74762_length_209_cov_0.980519	length=209	assignment=unclassified Myoviridae	alignments=2	percentCovered=100
	Query=NODE_78262_length_206_cov_1.231788	length=206	assignment=unclassified Myoviridae	alignments=2	percentCovered=100
	Query=NODE_40_length_4992_cov_29.252177	length=3474	assignment=Cotesia sesamiae bracovirus	alignments=1	percentCovered=2
	Query=NODE_28_length_5895_cov_133.247432	length=3224	assignment=Cotesia sesamiae bracovirus	alignments=1	percentCovered=2
	Query=NODE_284_length_2265_cov_3.189140	length=1703	assignment=Cotesia sesamiae bracovirus	alignments=1	percentCovered=3
	Query=NODE_287_length_2243_cov_5.881170	length=1603	assignment=Cotesia sesamiae bracovirus	alignments=3	percentCovered=14
	Query=NODE_404_length_1935_cov_37.278723	length=926	assignment=Cotesia sesamiae bracovirus	alignments=1	percentCovered=4
	Query=NODE_18_length_6417_cov_8.117887	length=914	assignment=Cotesia sesamiae bracovirus	alignments=1	percentCovered=7
	Query=NODE_462_length_1805_cov_35.302857	length=768	assignment=Cotesia sesamiae bracovirus	alignments=2	percentCovered=18
	Query=NODE_221_length_2518_cov_154.794965	length=748	assignment=Cotesia sesamiae bracovirus	alignments=1	percentCovered=12
	Query=NODE_254_length_2380_cov_5.886452	length=527	assignment=Cotesia sesamiae bracovirus	alignments=1	percentCovered=15
	Query=NODE_6300_length_566_cov_1.223092	length=509	assignment=Cotesia sesamiae bracovirus	alignments=2	percentCovered=94
	Query=NODE_7798_length_512_cov_3.971554	length=425	assignment=Cotesia sesamiae bracovirus	alignments=2	percentCovered=77
	Query=NODE_8050_length_505_cov_1.293333	length=419	assignment=Cotesia sesamiae bracovirus	alignments=1	percentCovered=10
	Query=NODE_23815_length_312_cov_0.879377	length=227	assignment=Cotesia sesamiae bracovirus	alignments=1	percentCovered=30
	Query=NODE_35422_length_269_cov_0.943925	length=211	assignment=Cotesia sesamiae bracovirus	alignments=1	percentCovered=30
	Query=NODE_52711_length_235_cov_0.761111	length=192	assignment=Cotesia sesamiae bracovirus	alignments=3	percentCovered=100
	Query=NODE_24680_length_307_cov_1.960317	length=188	assignment=Cotesia sesamiae bracovirus	alignments=2	percentCovered=42
	Query=NODE_3035_length_785_cov_1.946575	length=166	assignment=Cotesia sesamiae bracovirus	alignments=2	percentCovered=49
	Query=NODE_11339_length_429_cov_4.080214	length=164	assignment=Cotesia sesamiae bracovirus	alignments=1	percentCovered=82
	Query=NODE_16109_length_367_cov_2.266026	length=157	assignment=Cotesia sesamiae bracovirus	alignments=2	percentCovered=47
	Query=NODE_61485_length_223_cov_1.083333	length=157	assignment=Cotesia sesamiae bracovirus	alignments=2	percentCovered=34
	Query=NODE_32696_length_276_cov_4.411765	length=154	assignment=Cotesia sesamiae bracovirus	alignments=1	percentCovered=52
	Query=NODE_14240_length_388_cov_0.906907	length=141	assignment=Cotesia sesamiae bracovirus	alignments=1	percentCovered=53
	Query=NODE_75167_length_208_cov_2.137255	length=141	assignment=Cotesia sesamiae bracovirus	alignments=2	percentCovered=40
	Query=NODE_22564_length_318_cov_17.079848	length=137	assignment=Cotesia sesamiae bracovirus	alignments=1	percentCovered=52
	Query=NODE_24052_length_310_cov_2.658824	length=135	assignment=Cotesia sesamiae bracovirus	alignments=1	percentCovered=44
	Query=NODE_37674_length_263_cov_1.168269	length=128	assignment=Cotesia sesamiae bracovirus	alignments=1	percentCovered=55
	Query=NODE_72235_length_211_cov_1.269231	length=109	assignment=Cotesia sesamiae bracovirus	alignments=2	percentCovered=39
	Query=NODE_5810_length_586_cov_4.472693	length=107	assignment=Cotesia sesamiae bracovirus	alignments=1	percentCovered=60
	Query=NODE_17799_length_351_cov_4.787162	length=105	assignment=Cotesia sesamiae bracovirus	alignments=1	percentCovered=90
	Query=NODE_9383_length_469_cov_2.434783	length=99	assignment=Cotesia sesamiae bracovirus	alignments=1	percentCovered=69
	Query=NODE_906_length_1327_cov_85.322327	length=80	assignment=Cotesia sesamiae bracovirus	alignments=1	percentCovered=98
	Query=NODE_49606_length_239_cov_2.027174	length=63	assignment=Cotesia sesamiae bracovirus	alignments=1	percentCovered=84
	Query=NODE_88004_length_110_cov_4.072727	length=62	assignment=Cotesia sesamiae bracovirus	alignments=1	percentCovered=48
	Query=NODE_15094_length_378_cov_1.445820	length=193	assignment=Paramecium bursaria Chlorella virus A1	alignments=1	percentCovered=38
	Query=NODE_77464_length_207_cov_0.690789	length=119	assignment=Paramecium bursaria Chlorella virus A1	alignments=1	percentCovered=43
	Query=NODE_102233_length_70_cov_7.400000	length=70	assignment=Paramecium bursaria Chlorella virus A1	alignments=1	percentCovered=99
	Query=NODE_43_length_4934_cov_5833.097766	length=4290	assignment=Narnaviridae environmental sample	alignments=20	percentCovered=11
	Query=NODE_3806_length_708_cov_2.591118	length=708	assignment=Narnaviridae environmental sample	alignments=1	percentCovered=4
	Query=NODE_49756_length_239_cov_1.489130	length=236	assignment=Narnaviridae environmental sample	alignments=4	percentCovered=61
	Query=NODE_2189_length_898_cov_5.221827	length=884	assignment=Chrysochromulina ericina virus	alignments=1	percentCovered=4
	Query=NODE_23923_length_311_cov_1.582031	length=311	assignment=Chrysochromulina ericina virus	alignments=20	percentCovered=100
	Query=NODE_60545_length_224_cov_1.254438	length=221	assignment=Chrysochromulina ericina virus	alignments=1	percentCovered=31
	Query=NODE_76193_length_208_cov_0.699346	length=132	assignment=Chrysochromulina ericina virus	alignments=1	percentCovered=33
MOSQ58	Query=NODE_189_length_2035_cov_4.531818	length=1796	assignment=unclassified Myoviridae	alignments=2	percentCovered=28
	Query=NODE_391_length_1433_cov_4.697388	length=1433	assignment=unclassified Myoviridae	alignments=2	percentCovered=100
	Query=NODE_180_length_2116_cov_6.785541	length=1409	assignment=unclassified Myoviridae	alignments=3	percentCovered=65
	Query=NODE_550_length_1230_cov_3.974468	length=1230	assignment=unclassified Myoviridae	alignments=2	percentCovered=3
	Query=NODE_1482_length_824_cov_4.512354	length=824	assignment=unclassified Myoviridae	alignments=2	percentCovered=20
	Query=NODE_1780_length_770_cov_1.676923	length=770	assignment=unclassified Myoviridae	alignments=2	percentCovered=100
	Query=NODE_2797_length_641_cov_2.269625	length=639	assignment=unclassified Myoviridae	alignments=2	percentCovered=100
	Query=NODE_2860_length_634_cov_3.136442	length=634	assignment=unclassified Myoviridae	alignments=2	percentCovered=100
	Query=NODE_3442_length_588_cov_1.575985	length=588	assignment=unclassified Myoviridae	alignments=4	percentCovered=100
	Query=NODE_3878_length_560_cov_3.308911	length=560	assignment=unclassified Myoviridae	alignments=4	percentCovered=100
	Query=NODE_3817_length_564_cov_1.000000	length=551	assignment=unclassified Myoviridae	alignments=2	percentCovered=100
	Query=NODE_4720_length_516_cov_1.665944	length=516	assignment=unclassified Myoviridae	alignments=2	percentCovered=100
	Query=NODE_5242_length_497_cov_2.153846	length=497	assignment=unclassified Myoviridae	alignments=4	percentCovered=100
	Query=NODE_5184_length_499_cov_1.500000	length=466	assignment=unclassified Myoviridae	alignments=8	percentCovered=100
	Query=NODE_6438_length_461_cov_1.337438	length=461	assignment=unclassified Myoviridae	alignments=2	percentCovered=100
	Query=NODE_6576_length_458_cov_1.411911	length=452	assignment=unclassified Myoviridae	alignments=2	percentCovered=18
	Query=NODE_6808_length_452_cov_1.622166	length=452	assignment=unclassified Myoviridae	alignments=2	percentCovered=21
	Query=NODE_6923_length_449_cov_2.200508	length=449	assignment=unclassified Myoviridae	alignments=4	percentCovered=100
	Query=NODE_6932_length_449_cov_1.581218	length=427	assignment=unclassified Myoviridae	alignments=2	percentCovered=14
	Query=NODE_8756_length_412_cov_2.439776	length=412	assignment=unclassified Myoviridae	alignments=2	percentCovered=100
	Query=NODE_9842_length_396_cov_1.070381	length=385	assignment=unclassified Myoviridae	alignments=2	percentCovered=99
	Query=NODE_11045_length_379_cov_4.206790	length=379	assignment=unclassified Myoviridae	alignments=4	percentCovered=98
	Query=NODE_11129_length_378_cov_2.517028	length=378	assignment=unclassified Myoviridae	alignments=4	percentCovered=100
	Query=NODE_11548_length_373_cov_2.383648	length=373	assignment=unclassified Myoviridae	alignments=4	percentCovered=100
	Query=NODE_11679_length_372_cov_1.135647	length=372	assignment=unclassified Myoviridae	alignments=2	percentCovered=100
	Query=NODE_12095_length_367_cov_2.926282	length=367	assignment=unclassified Myoviridae	alignments=2	percentCovered=98
	Query=NODE_12562_length_363_cov_1.431818	length=363	assignment=unclassified Myoviridae	alignments=4	percentCovered=100
	Query=NODE_13412_length_355_cov_2.300000	length=355	assignment=unclassified Myoviridae	alignments=3	percentCovered=100
	Query=NODE_13422_length_355_cov_1.960000	length=355	assignment=unclassified Myoviridae	alignments=3	percentCovered=100
	Query=NODE_13763_length_352_cov_1.468013	length=352	assignment=unclassified Myoviridae	alignments=4	percentCovered=76
	Query=NODE_16170_length_333_cov_1.654676	length=333	assignment=unclassified Myoviridae	alignments=2	percentCovered=99
	Query=NODE_15322_length_339_cov_2.000000	length=332	assignment=unclassified Myoviridae	alignments=3	percentCovered=99
	Query=NODE_16418_length_331_cov_3.920290	length=331	assignment=unclassified Myoviridae	alignments=4	percentCovered=99
	Query=NODE_17076_length_327_cov_2.003676	length=327	assignment=unclassified Myoviridae	alignments=2	percentCovered=100
	Query=NODE_17980_length_321_cov_3.744361	length=320	assignment=unclassified Myoviridae	alignments=4	percentCovered=100
	Query=NODE_18334_length_320_cov_0.777358	length=320	assignment=unclassified Myoviridae	alignments=2	percentCovered=100
	Query=NODE_19269_length_314_cov_2.208494	length=314	assignment=unclassified Myoviridae	alignments=2	percentCovered=100
	Query=NODE_21857_length_302_cov_1.396761	length=301	assignment=unclassified Myoviridae	alignments=2	percentCovered=100
	Query=NODE_23273_length_296_cov_1.709544	length=296	assignment=unclassified Myoviridae	alignments=3	percentCovered=100
	Query=NODE_22992_length_297_cov_2.297521	length=295	assignment=unclassified Myoviridae	alignments=2	percentCovered=100
	Query=NODE_17613_length_324_cov_1.197026	length=292	assignment=unclassified Myoviridae	alignments=2	percentCovered=68
	Query=NODE_26529_length_284_cov_2.855895	length=284	assignment=unclassified Myoviridae	alignments=2	percentCovered=100
	Query=NODE_26363_length_285_cov_1.430435	length=283	assignment=unclassified Myoviridae	alignments=2	percentCovered=71
	Query=NODE_28735_length_278_cov_0.798206	length=278	assignment=unclassified Myoviridae	alignments=2	percentCovered=100
	Query=NODE_30634_length_272_cov_3.870968	length=272	assignment=unclassified Myoviridae	alignments=2	percentCovered=100
	Query=NODE_28234_length_279_cov_1.446429	length=271	assignment=unclassified Myoviridae	alignments=2	percentCovered=100
	Query=NODE_33080_length_266_cov_2.071090	length=266	assignment=unclassified Myoviridae	alignments=3	percentCovered=100
	Query=NODE_36357_length_259_cov_1.392157	length=247	assignment=unclassified Myoviridae	alignments=3	percentCovered=100
	Query=NODE_31004_length_272_cov_0.663594	length=243	assignment=unclassified Myoviridae	alignments=2	percentCovered=100
	Query=NODE_45397_length_243_cov_2.276596	length=243	assignment=unclassified Myoviridae	alignments=2	percentCovered=100
	Query=NODE_48565_length_239_cov_0.951087	length=239	assignment=unclassified Myoviridae	alignments=4	percentCovered=100
	Query=NODE_48603_length_239_cov_0.902174	length=239	assignment=unclassified Myoviridae	alignments=3	percentCovered=100
	Query=NODE_27352_length_282_cov_1.127753	length=236	assignment=unclassified Myoviridae	alignments=2	percentCovered=72
	Query=NODE_50339_length_236_cov_1.801105	length=236	assignment=unclassified Myoviridae	alignments=2	percentCovered=100
	Query=NODE_50342_length_236_cov_1.801105	length=236	assignment=unclassified Myoviridae	alignments=4	percentCovered=100
	Query=NODE_51769_length_234_cov_2.586592	length=234	assignment=unclassified Myoviridae	alignments=2	percentCovered=100
	Query=NODE_53210_length_232_cov_2.553672	length=232	assignment=unclassified Myoviridae	alignments=2	percentCovered=99
	Query=NODE_53945_length_231_cov_2.982955	length=231	assignment=unclassified Myoviridae	alignments=4	percentCovered=66
	Query=NODE_53964_length_231_cov_2.607955	length=231	assignment=unclassified Myoviridae	alignments=2	percentCovered=16
	Query=NODE_56476_length_228_cov_1.953757	length=228	assignment=unclassified Myoviridae	alignments=2	percentCovered=100
	Query=NODE_56609_length_228_cov_1.572254	length=228	assignment=unclassified Myoviridae	alignments=4	percentCovered=100
	Query=NODE_55036_length_230_cov_1.337143	length=227	assignment=unclassified Myoviridae	alignments=2	percentCovered=100
	Query=NODE_58313_length_226_cov_1.654971	length=226	assignment=unclassified Myoviridae	alignments=3	percentCovered=100
	Query=NODE_51963_length_234_cov_1.569832	length=225	assignment=unclassified Myoviridae	alignments=1	percentCovered=25
	Query=NODE_60729_length_223_cov_3.642857	length=223	assignment=unclassified Myoviridae	alignments=3	percentCovered=100
	Query=NODE_60894_length_223_cov_1.886905	length=223	assignment=unclassified Myoviridae	alignments=3	percentCovered=99
	Query=NODE_61207_length_223_cov_1.255952	length=223	assignment=unclassified Myoviridae	alignments=3	percentCovered=100
	Query=NODE_62687_length_221_cov_2.060241	length=221	assignment=unclassified Myoviridae	alignments=2	percentCovered=99
	Query=NODE_66123_length_218_cov_1.012270	length=218	assignment=unclassified Myoviridae	alignments=3	percentCovered=100
	Query=NODE_67585_length_216_cov_2.000000	length=216	assignment=unclassified Myoviridae	alignments=4	percentCovered=100
	Query=NODE_69994_length_214_cov_1.484277	length=214	assignment=unclassified Myoviridae	alignments=4	percentCovered=100
	Query=NODE_71903_length_212_cov_3.082803	length=212	assignment=unclassified Myoviridae	alignments=4	percentCovered=100
	Query=NODE_73268_length_211_cov_1.858974	length=211	assignment=unclassified Myoviridae	alignments=2	percentCovered=97
	Query=NODE_29380_length_276_cov_1.122172	length=210	assignment=unclassified Myoviridae	alignments=2	percentCovered=38
	Query=NODE_69987_length_214_cov_1.496855	length=200	assignment=unclassified Myoviridae	alignments=2	percentCovered=100
	Query=NODE_53699_length_232_cov_1.045198	length=183	assignment=unclassified Myoviridae	alignments=2	percentCovered=100
	Query=NODE_33895_length_264_cov_2.894737	length=179	assignment=unclassified Myoviridae	alignments=2	percentCovered=100
	Query=NODE_82735_length_170_cov_1.626087	length=170	assignment=unclassified Myoviridae	alignments=4	percentCovered=100
	Query=NODE_71081_length_213_cov_1.632911	length=166	assignment=unclassified Myoviridae	alignments=1	percentCovered=42
	Query=NODE_11253_length_377_cov_1.279503	length=138	assignment=unclassified Myoviridae	alignments=20	percentCovered=100
	Query=NODE_4546_length_523_cov_4.025641	length=108	assignment=unclassified Myoviridae	alignments=1	percentCovered=27
	Query=NODE_64127_length_220_cov_1.024242	length=99	assignment=unclassified Myoviridae	alignments=3	percentCovered=100
	Query=NODE_30311_length_273_cov_2.270642	length=54	assignment=unclassified Myoviridae	alignments=2	percentCovered=100
	Query=NODE_6_length_7123_cov_80.673458	length=4142	assignment=Cotesia sesamiae bracovirus	alignments=1	percentCovered=1
	Query=NODE_64_length_3340_cov_48.017047	length=3251	assignment=Cotesia sesamiae bracovirus	alignments=2	percentCovered=6
	Query=NODE_111_length_2683_cov_99.029300	length=2062	assignment=Cotesia sesamiae bracovirus	alignments=1	percentCovered=4
	Query=NODE_415_length_1385_cov_26.716541	length=926	assignment=Cotesia sesamiae bracovirus	alignments=1	percentCovered=4
	Query=NODE_50_length_3894_cov_11.402188	length=661	assignment=Cotesia sesamiae bracovirus	alignments=1	percentCovered=9
	Query=NODE_4048_length_551_cov_1.715726	length=502	assignment=Cotesia sesamiae bracovirus	alignments=1	percentCovered=11
	Query=NODE_2635_length_655_cov_2.286667	length=431	assignment=Cotesia sesamiae bracovirus	alignments=1	percentCovered=14
	Query=NODE_5258_length_496_cov_4.630385	length=360	assignment=Cotesia sesamiae bracovirus	alignments=1	percentCovered=26
	Query=NODE_23213_length_296_cov_2.585062	length=294	assignment=Cotesia sesamiae bracovirus	alignments=4	percentCovered=22
	Query=NODE_733_length_1089_cov_2.806576	length=281	assignment=Cotesia sesamiae bracovirus	alignments=1	percentCovered=27
	Query=NODE_6775_length_453_cov_1.311558	length=279	assignment=Cotesia sesamiae bracovirus	alignments=1	percentCovered=48
	Query=NODE_17603_length_324_cov_1.360595	length=245	assignment=Cotesia sesamiae bracovirus	alignments=1	percentCovered=28
	Query=NODE_67910_length_216_cov_1.335404	length=151	assignment=Cotesia sesamiae bracovirus	alignments=1	percentCovered=42
	Query=NODE_70453_length_214_cov_1.056604	length=128	assignment=Cotesia sesamiae bracovirus	alignments=1	percentCovered=34
	Query=NODE_2576_length_662_cov_2.502471	length=127	assignment=Cotesia sesamiae bracovirus	alignments=1	percentCovered=61
	Query=NODE_84532_length_142_cov_12.344828	length=118	assignment=Cotesia sesamiae bracovirus	alignments=1	percentCovered=42
	Query=NODE_65402_length_218_cov_2.484663	length=112	assignment=Cotesia sesamiae bracovirus	alignments=2	percentCovered=34
	Query=NODE_62718_length_221_cov_1.945783	length=100	assignment=Cotesia sesamiae bracovirus	alignments=1	percentCovered=42
	Query=NODE_62373_length_222_cov_0.952096	length=56	assignment=Cotesia sesamiae bracovirus	alignments=1	percentCovered=75
	Query=NODE_27551_length_281_cov_1.933628	length=238	assignment=Bathycoccus sp. RCC1105 virus BpV	alignments=2	percentCovered=69
	Query=NODE_81234_length_199_cov_1.090278	length=141	assignment=Bathycoccus sp. RCC1105 virus BpV	alignments=1	percentCovered=38
	Query=NODE_43003_length_247_cov_1.135417	length=41	assignment=Bathycoccus sp. RCC1105 virus BpV	alignments=1	percentCovered=85
MOSQ59	Query=NODE_102715_length_222_cov_0.934132	length=211	assignment=unclassified Myoviridae	alignments=1	percentCovered=31
	Query=NODE_57293_length_262_cov_2.115942	length=186	assignment=unclassified Myoviridae	alignments=7	percentCovered=17
	Query=NODE_97647_length_225_cov_1.382353	length=144	assignment=unclassified Myoviridae	alignments=1	percentCovered=27
	Query=NODE_116511_length_213_cov_1.594937	length=113	assignment=unclassified Myoviridae	alignments=1	percentCovered=24
	Query=NODE_92640_length_229_cov_0.839080	length=67	assignment=unclassified Myoviridae	alignments=1	percentCovered=60
	Query=NODE_83422_length_236_cov_1.121547	length=64	assignment=unclassified Myoviridae	alignments=1	percentCovered=56
	Query=NODE_2_length_7421_cov_5258.196307	length=5735	assignment=Narnaviridae environmental sample	alignments=20	percentCovered=10
	Query=NODE_1400_length_770_cov_1.723077	length=770	assignment=Narnaviridae environmental sample	alignments=4	percentCovered=8
	Query=NODE_133156_length_190_cov_3.133333	length=54	assignment=Narnaviridae environmental sample	alignments=4	percentCovered=100
	Query=NODE_506_length_1026_cov_5.472709	length=977	assignment=Cotesia sesamiae bracovirus	alignments=7	percentCovered=40
	Query=NODE_126877_length_208_cov_1.078431	length=159	assignment=Cotesia sesamiae bracovirus	alignments=1	percentCovered=19
	Query=NODE_135373_length_163_cov_7.175926	length=148	assignment=Cotesia sesamiae bracovirus	alignments=1	percentCovered=54
	Query=NODE_138969_length_133_cov_9.820513	length=117	assignment=Cotesia sesamiae bracovirus	alignments=1	percentCovered=43
	Query=NODE_104078_length_221_cov_1.084337	length=102	assignment=Cotesia sesamiae bracovirus	alignments=1	percentCovered=75
	Query=NODE_146176_length_106_cov_8.901961	length=82	assignment=Cotesia sesamiae bracovirus	alignments=1	percentCovered=61
	Query=NODE_94461_length_227_cov_1.918605	length=42	assignment=Cotesia sesamiae bracovirus	alignments=1	percentCovered=93
	Query=NODE_143655_length_111_cov_9.285714	length=35	assignment=Cotesia sesamiae bracovirus	alignments=1	percentCovered=97
MOSQ60	Query=NODE_102_length_1822_cov_39.968308	length=1478	assignment=unclassified Podoviridae	alignments=2	percentCovered=3
	Query=NODE_2497_length_626_cov_2.649737	length=523	assignment=unclassified Podoviridae	alignments=2	percentCovered=9
	Query=NODE_24226_length_311_cov_1.535156	length=305	assignment=unclassified Podoviridae	alignments=2	percentCovered=15
	Query=NODE_19541_length_330_cov_1.927273	length=283	assignment=unclassified Podoviridae	alignments=2	percentCovered=15
	Query=NODE_16703_length_345_cov_2.996552	length=276	assignment=unclassified Podoviridae	alignments=2	percentCovered=13
	Query=NODE_19492_length_330_cov_2.767273	length=240	assignment=unclassified Podoviridae	alignments=3	percentCovered=31
	Query=NODE_4972_length_502_cov_2.782998	length=235	assignment=unclassified Podoviridae	alignments=2	percentCovered=17
	Query=NODE_54964_length_248_cov_2.134715	length=234	assignment=unclassified Podoviridae	alignments=2	percentCovered=19
	Query=NODE_104455_length_207_cov_2.473684	length=206	assignment=unclassified Podoviridae	alignments=2	percentCovered=25
	Query=NODE_104474_length_207_cov_2.401316	length=202	assignment=unclassified Podoviridae	alignments=2	percentCovered=19
	Query=NODE_108739_length_197_cov_3.957746	length=192	assignment=unclassified Podoviridae	alignments=2	percentCovered=24
	Query=NODE_75363_length_227_cov_21.046512	length=189	assignment=unclassified Podoviridae	alignments=2	percentCovered=24
	Query=NODE_84421_length_220_cov_2.206061	length=181	assignment=unclassified Podoviridae	alignments=2	percentCovered=26
	Query=NODE_75583_length_227_cov_2.215116	length=178	assignment=unclassified Podoviridae	alignments=2	percentCovered=24
	Query=NODE_104913_length_207_cov_1.657895	length=173	assignment=unclassified Podoviridae	alignments=2	percentCovered=23
	Query=NODE_93306_length_214_cov_1.685535	length=172	assignment=unclassified Podoviridae	alignments=2	percentCovered=24
	Query=NODE_72605_length_230_cov_1.377143	length=170	assignment=unclassified Podoviridae	alignments=2	percentCovered=25
	Query=NODE_66840_length_235_cov_2.933333	length=150	assignment=unclassified Podoviridae	alignments=2	percentCovered=32
	Query=NODE_108071_length_204_cov_2.617450	length=135	assignment=unclassified Podoviridae	alignments=2	percentCovered=35
	Query=NODE_87890_length_218_cov_1.276074	length=124	assignment=unclassified Podoviridae	alignments=2	percentCovered=27
	Query=NODE_91443_length_215_cov_2.387500	length=105	assignment=unclassified Podoviridae	alignments=2	percentCovered=44
	Query=NODE_112787_length_159_cov_10.692308	length=78	assignment=unclassified Podoviridae	alignments=2	percentCovered=65
	Query=NODE_48907_length_256_cov_2.099502	length=70	assignment=unclassified Podoviridae	alignments=2	percentCovered=66
	Query=NODE_63209_length_239_cov_1.760870	length=67	assignment=unclassified Podoviridae	alignments=2	percentCovered=70
	Query=NODE_93998_length_214_cov_0.968553	length=57	assignment=unclassified Podoviridae	alignments=2	percentCovered=86
	Query=NODE_94368_length_213_cov_2.411392	length=56	assignment=unclassified Podoviridae	alignments=2	percentCovered=82
	Query=NODE_58273_length_244_cov_2.518519	length=48	assignment=unclassified Podoviridae	alignments=2	percentCovered=94
	Query=NODE_27104_length_301_cov_2.036585	length=37	assignment=unclassified Podoviridae	alignments=2	percentCovered=97
	Query=NODE_57296_length_245_cov_7.294737	length=37	assignment=unclassified Podoviridae	alignments=2	percentCovered=100
	Query=NODE_68125_length_234_cov_1.782123	length=37	assignment=unclassified Podoviridae	alignments=2	percentCovered=89
	Query=NODE_110336_length_183_cov_2.742188	length=37	assignment=unclassified Podoviridae	alignments=2	percentCovered=100
	Query=NODE_93446_length_214_cov_1.415094	length=28	assignment=unclassified Podoviridae	alignments=1	percentCovered=96
	Query=NODE_10_length_4006_cov_6209.334599	length=3949	assignment=Narnaviridae environmental sample	alignments=20	percentCovered=15
	Query=NODE_64117_length_238_cov_1.830601	length=238	assignment=Narnaviridae environmental sample	alignments=1	percentCovered=14
	Query=NODE_64798_length_237_cov_22.549451	length=54	assignment=Narnaviridae environmental sample	alignments=1	percentCovered=69
	Query=NODE_30214_length_292_cov_1.932489	length=31	assignment=Narnaviridae environmental sample	alignments=1	percentCovered=100
	Query=NODE_18628_length_334_cov_108.584229	length=269	assignment=Cotesia sesamiae bracovirus	alignments=1	percentCovered=56
	Query=NODE_62610_length_240_cov_1.167568	length=225	assignment=Cotesia sesamiae bracovirus	alignments=1	percentCovered=31
	Query=NODE_91608_length_215_cov_1.981250	length=203	assignment=Cotesia sesamiae bracovirus	alignments=2	percentCovered=58
	Query=NODE_242_length_1329_cov_34.551020	length=186	assignment=Cotesia sesamiae bracovirus	alignments=1	percentCovered=46
	Query=NODE_6968_length_451_cov_2.421717	length=156	assignment=Cotesia sesamiae bracovirus	alignments=1	percentCovered=96
	Query=NODE_25954_length_305_cov_1.444000	length=100	assignment=Cotesia sesamiae bracovirus	alignments=2	percentCovered=69
	Query=NODE_92158_length_215_cov_1.312500	length=84	assignment=Cotesia sesamiae bracovirus	alignments=1	percentCovered=77
	Query=NODE_30945_length_290_cov_2.042553	length=83	assignment=Cotesia sesamiae bracovirus	alignments=1	percentCovered=69
	Query=NODE_129770_length_95_cov_10.225000	length=58	assignment=Cotesia sesamiae bracovirus	alignments=1	percentCovered=86
	Query=NODE_32028_length_287_cov_4.461207	length=48	assignment=Cotesia sesamiae bracovirus	alignments=2	percentCovered=90
	Query=NODE_103206_length_208_cov_1.431373	length=208	assignment=Choristoneura fumiferana granulovirus	alignments=3	percentCovered=19
	Query=NODE_127093_length_102_cov_2.319149	length=60	assignment=Choristoneura fumiferana granulovirus	alignments=5	percentCovered=87
	Query=NODE_15633_length_352_cov_2.515152	length=55	assignment=Choristoneura fumiferana granulovirus	alignments=4	percentCovered=100
MOSQ61	Query=NODE_2834_length_551_cov_3.415323	length=532	assignment=unclassified Podoviridae	alignments=2	percentCovered=9
	Query=NODE_12667_length_338_cov_1.395760	length=310	assignment=unclassified Podoviridae	alignments=3	percentCovered=14
	Query=NODE_5051_length_450_cov_4.767089	length=281	assignment=unclassified Podoviridae	alignments=2	percentCovered=16
	Query=NODE_13020_length_335_cov_2.053571	length=247	assignment=unclassified Podoviridae	alignments=2	percentCovered=17
	Query=NODE_25634_length_276_cov_1.497738	length=235	assignment=unclassified Podoviridae	alignments=2	percentCovered=21
	Query=NODE_2524_length_575_cov_3.050000	length=227	assignment=unclassified Podoviridae	alignments=2	percentCovered=19
	Query=NODE_43821_length_238_cov_1.448087	length=225	assignment=unclassified Podoviridae	alignments=2	percentCovered=20
	Query=NODE_67087_length_210_cov_2.567742	length=206	assignment=unclassified Podoviridae	alignments=1	percentCovered=19
	Query=NODE_54426_length_224_cov_1.284024	length=180	assignment=unclassified Podoviridae	alignments=2	percentCovered=25
	Query=NODE_73199_length_198_cov_2.783217	length=176	assignment=unclassified Podoviridae	alignments=2	percentCovered=27
	Query=NODE_62426_length_215_cov_1.550000	length=171	assignment=unclassified Podoviridae	alignments=2	percentCovered=25
	Query=NODE_2598_length_569_cov_2.928016	length=157	assignment=unclassified Podoviridae	alignments=2	percentCovered=31
	Query=NODE_43303_length_239_cov_1.173913	length=133	assignment=unclassified Podoviridae	alignments=2	percentCovered=34
	Query=NODE_65072_length_212_cov_2.426752	length=132	assignment=unclassified Podoviridae	alignments=2	percentCovered=36
	Query=NODE_40661_length_243_cov_1.840426	length=121	assignment=unclassified Podoviridae	alignments=2	percentCovered=40
	Query=NODE_27320_length_271_cov_2.064815	length=113	assignment=unclassified Podoviridae	alignments=2	percentCovered=43
	Query=NODE_51679_length_227_cov_1.848837	length=99	assignment=unclassified Podoviridae	alignments=2	percentCovered=49
	Query=NODE_84076_length_107_cov_50.846154	length=79	assignment=unclassified Podoviridae	alignments=2	percentCovered=65
	Query=NODE_75494_length_164_cov_1.266055	length=77	assignment=unclassified Podoviridae	alignments=2	percentCovered=68
	Query=NODE_31303_length_261_cov_2.067961	length=55	assignment=unclassified Podoviridae	alignments=2	percentCovered=84
	Query=NODE_39641_length_245_cov_1.268421	length=50	assignment=unclassified Podoviridae	alignments=2	percentCovered=96
	Query=NODE_55797_length_222_cov_2.131737	length=49	assignment=unclassified Podoviridae	alignments=2	percentCovered=88
	Query=NODE_45901_length_235_cov_1.205556	length=159	assignment=unclassified Myoviridae	alignments=1	percentCovered=29
	Query=NODE_37986_length_248_cov_1.196891	length=64	assignment=unclassified Myoviridae	alignments=1	percentCovered=67
	Query=NODE_20474_length_294_cov_1.907950	length=47	assignment=unclassified Myoviridae	alignments=1	percentCovered=87
	Query=NODE_923_length_814_cov_3.844532	length=768	assignment=Cotesia sesamiae bracovirus	alignments=1	percentCovered=8
	Query=NODE_77_length_1877_cov_37.496158	length=734	assignment=Cotesia sesamiae bracovirus	alignments=1	percentCovered=12
	Query=NODE_14090_length_327_cov_114.720588	length=262	assignment=Cotesia sesamiae bracovirus	alignments=1	percentCovered=57
	Query=NODE_53217_length_225_cov_2.305882	length=225	assignment=Cotesia sesamiae bracovirus	alignments=1	percentCovered=21
	Query=NODE_2158_length_608_cov_2.589512	length=207	assignment=Cotesia sesamiae bracovirus	alignments=2	percentCovered=39
	Query=NODE_14890_length_322_cov_2.307116	length=189	assignment=Cotesia sesamiae bracovirus	alignments=1	percentCovered=29
	Query=NODE_62718_length_215_cov_1.156250	length=129	assignment=Cotesia sesamiae bracovirus	alignments=1	percentCovered=78
	Query=NODE_2128_length_611_cov_2.523381	length=128	assignment=Cotesia sesamiae bracovirus	alignments=1	percentCovered=54
	Query=NODE_75622_length_162_cov_6.822430	length=88	assignment=Cotesia sesamiae bracovirus	alignments=2	percentCovered=48
