# Supplementary material for: Characterization of the Virome in Mosquitoes Across Distinct Habitats in the Yucatán Peninsula, Mexico
Source: Viruses. 2025 May 26;17(6):758. doi: 10.3390/v17060758 (PMC12197341; doi:10.3390/v17060758)
Supplement: Supplementary file 1 [file viruses-17-00758-s001.zip › Supplementary table S3.xlsx]

## Sheet: Supplementary table S3
Supplementary table S3. Viral families and species identified in mosquitos samples
Genome	Viral family	Viral specie	Host	Mosquitoes reported	Ecology, epidemiological relevance	Author
dsDNA	Phycodnaviridae	Paramecium bursaria chlorella virus 1, Bathycoccus sp. RCC1105 virus BpV1	Algae, protozoan	C. pipiens, Culiseta longiareolata, C. tritaeniorhynchus, Ar. obturbans, Ae. albopictus, An. sinensis, An. maculates, An. Minimus, and C. quinquefasciatus	Giant viruses Nucleocytoplasmic large DNA viruses (NCLDV), very diverse. Infections on phytoplankton have global effects, including influencing geochemical cycles and weather patterns.	[40,77,78]
dsDNA	Polydnaviridae	Cotesia sesamiae bracovirus	Insects	C. tritaeniorhynchus, Ar. obturbans, Ae. albopictus, An. sinensis, An. maculates, An. Minimus, and C. quinquefasciatus	Associated with parasitoid wasp; expression of viral genes results in numerous physiological changes in the host, including disruption of the humoral and cellular immune responses.	[20,77]
dsDNA	Baculoviridae	Choristoneura fumiferana granulovirus	Invertebrates	A. albopictus, C. pipiens, Culiseta longiareolata, Culex spp., C. quinquefasciatus, C. tritaeniorhynchus, Ar. Obturbans, An. sinensis, An. maculates, An. Minimus	Members of the arthropod viruses, insect-associated virus families. Has a role in control of natural insect populations.	[39,40]
dsDNA	Mimiviridae	Tupanvirus soda lake, chrysochromulina ericina virus	Algae, protozoan	C. pipiens, A. albopictus, Culex quinquefasciatus, Culex tritaeniorhynchus, Ar. obturbans, An. sinensis, An. maculates, An. Minimus	Giant nucleocytoplasmic large DNA viruses (NCLDV), identified in environmental samples to green algae and even vertebrates, reveal their ubiquitous presence on this planet.	[8,40,77,79]
dsDNA	Herpesviridae	Bovine alphaherpesvirus 1	Vertebrates	Culex tritaeniorhynchus, Culex quinquefasciatus, , Ar. obturbans, Ae. albopictus, An. sinensis, An. maculates, An. Minimus,	May not be strictly host specific; some are capable of crossing species barriers and infecting distantly related species, and some have zoonotic potential. Produces latent infections in vertebrate hosts associated with mosquito feeding on vertebrates.	[77,79,80,89]
dsDNA	Myoviridae	Unclassified Myoviridae	Bacterias	A. aegypti, A. albopictus, C. pipiens, Culiseta longiareolata, C. tritaeniorhynchus, Ar. obturbans, An. sinensis, An. maculates, An. Minimus, and C. quinquefasciatus	Bacteriophages associated with infection of the bacterial microflora of mosquitoes or that of the plant/animal hosts on which they feed.	[26,40,77]
dsDNA	Iridoviridae	ND	Insects, fish, amphibians, and reptiles	C. tritaeniorhynchus, Ar. obturbans, Ae. albopictus, An. sinensis, An. maculates, An. Minimus, and C. quinquefasciatus	Sublethal infections can be common in certain host species, which can survive to the adult stage and reproduce, although covert infection is associated with prolonged development time, reduced adult body size, and reduced fecundity and longevity. Can infect wasps and adult mosquitoes.	[77,81]
ssRNA+	Narnaviridae	Narnaviridae environmental sample	Fungi, plants	Culex spp. , Aedes	Ubiquitously reported from the fungal kingdom, are usually not associated with disease symptoms. Associated attenuation of fungal virulence.	[43,82,83]
RNA	unclassified RNA viruses Shim-2016	Hubei mosquito virus 4, Hubei virga like virus 2	Insects	Cx. pipiens quinquefasciatus	A group of RNA viruses that have been identified in invertebrates.	[76]
ssRNA-	Peribunyaviridae	ND	Artrhopods and vertebrates	Aedes, Anopheles, Culex	Members of arbovirus/ISV. Are maintained in geographically-restricted vertebrates–arthropod transmission cycles.	[84]
ssRNA-	Nairoviridae	ND	Arthropods and vertebrates	Aedes, Anopheles, Culex	Member of the Bunyavirales, related to arboviruses and ISV. Associated with hemorrhagic disease.	[86]
dsRNA	Arenaviridae	ND	Arthropods and vertebrates	Aedes, Anopheles, Culex	Members of Bunyavirales related to Arbovirus and ISV. The disease in humans has an important impact on public health in their endemic regions.	[87,88]
ssRNA+	Flaviviridae	Culiseta flavivirus, Mercadeo virus	Arthropods and vertebrates	C. tritaeniorhynchus, Ar. obturbans, Ae. albopictus, An. sinensis, An. maculates, An. Minimus, and C. quinquefasciatus, Culex spp.	Members of Arbovirus and ISVs.	[43,77,79,91]
dsRNA	Hypoviridae	Trichoderma hypovirus	Fungi	Culex spp.	Some hypoviruses are able to induce hypovirulence in host fungi.	[90]
RNA	Chrysoviridae, Quaranjavirus	Hubei chryso-like virus 1, Wuhan mosquito virus 6	Arthropods	Culex quinquefasciatus, Anopheles spp.	Associated with insects and environmental samples.	[76,97]
