# Supplementary material for: Characterization of the Virome in Mosquitoes Across Distinct Habitats in the Yucatán Peninsula, Mexico
Source: Viruses. 2025 May 26;17(6):758. doi: 10.3390/v17060758 (PMC12197341; doi:10.3390/v17060758)
Supplement: Supplementary file 1 [file viruses-17-00758-s001.zip › Supplementary table S4.xlsx]

## Sheet: Supplementary table S4
Supplementary Table S4. LDA scores for the differential abundance analysis of each mosquito species and habitat
Habitat
	rank	tax	statistic	p.value	parameter	method	p.adj	Conserved	Diversified rural	Rural	Urban	max	min	LDAscore	direction
1	ta1	Arenaviridae	15.8242	0.00123205	3	Kruskal-Wallis rank sum test	0.00875308	185001	692137	101243	378514	692137	101243	5.47	Diversified rural
2	ta1	Baculoviridae	3.38874	0.335481	3	Kruskal-Wallis rank sum test	0.33828	NA	NA	NA	NA	NA	NA	NA	NA
3	ta1	Flaviviridae	7.24597	0.0644576	3	Kruskal-Wallis rank sum test	0.0902407	NA	NA	NA	NA	NA	NA	NA	NA
4	ta1	Herpesviridae	4.48248	0.213859	3	Kruskal-Wallis rank sum test	0.249502	NA	NA	NA	NA	NA	NA	NA	NA
5	ta1	Hypoviridae	8.76422	0.0325956	3	Kruskal-Wallis rank sum test	0.0570423	98290.6	413564	122795	308312	413564	98290.6	5.2	Diversified rural
6	ta1	Iridoviridae	6.1191	0.105958	3	Kruskal-Wallis rank sum test	0.134855	NA	NA	NA	NA	NA	NA	NA	NA
7	ta1	Mimiviridae	10.1661	0.0172055	3	Kruskal-Wallis rank sum test	0.0401461	1.25132e+06	500097	1.84009e+06	1.1284e+06	1.84009e+06	500097	5.83	Rural
8	ta1	Myoviridae	9.11275	0.0278288	3	Kruskal-Wallis rank sum test	0.0556576	743417	191076	1.39723e+06	374336	1.39723e+06	191076	5.78	Rural
9	ta1	Nairoviridae	11.3946	0.00977268	3	Kruskal-Wallis rank sum test	0.0273635	406379	1.10128e+06	238071	1.00342e+06	1.10128e+06	238071	5.64	Diversified rural
10	ta1	Narnaviridae	12.6361	0.00549342	3	Kruskal-Wallis rank sum test	0.025636	477844	1.39703e+06	239074	1.0745e+06	1.39703e+06	239074	5.76	Diversified rural
11	ta1	Peribunyaviridae	15.7928	0.00125044	3	Kruskal-Wallis rank sum test	0.00875308	169389	533465	93724.9	236100	533465	93724.9	5.34	Diversified rural
12	ta1	Phycodnaviridae	7.24907	0.0643687	3	Kruskal-Wallis rank sum test	0.0902407	NA	NA	NA	NA	NA	NA	NA	NA
13	ta1	Polydnaviridae	11.6582	0.00865046	3	Kruskal-Wallis rank sum test	0.0273635	2.56045e+06	1.25467e+06	2.64142e+06	1.45208e+06	2.64142e+06	1.25467e+06	5.84	Rural
14	ta1	unclassified RNA viruses ShiM-2016	3.36807	0.33828	3	Kruskal-Wallis rank sum test	0.33828	NA	NA	NA	NA	NA	NA	NA	NA
Mosquito specie
	rank	tax	statistic	p.value	parameter	method	p.adj	Aedes albopictus	Aedes bimaculatus	Aedes cozumelensis	Aedes scapularis	Aedes serratus	Aedes taeniorhynchus	Anopheles albimanus	Anopheles apicimacula	Anopheles crucians	Coquillettidia nigricans	Culex coronator	Culex erraticus	Culex interrogator	Culex nigripalpus	Culex quinquefasciatus	Mansonia diary	Mansonia titillans	Psorophora ciliata	Psorophora ferox	Uranotaenia lowii	max	min	LDAscore	direction
1	ta1	Arenaviridae	39.6919	0.00359088	19	Kruskal-Wallis rank sum test	0.00837871	373146	511905	313492	538462	526724	73099.4	365854	540541	769231	737383	724671	158730	1.38235e+06	833333	360196	0	0	0	0	0	1.38235e+06	0	5.84	Culex interrogator
2	ta1	Baculoviridae	29.4332	0.0594696	19	Kruskal-Wallis rank sum test	0.0756886	NA	NA	NA	NA	NA	NA	NA	NA	NA	NA	NA	NA	NA	NA	NA	NA	NA	NA	NA	NA	NA	NA	NA	NA
3	ta1	Flaviviridae	37.724	0.00643324	19	Kruskal-Wallis rank sum test	0.0112582	0	0	0	0	51020.4	0	0	540541	0	0	0	3.61111e+06	0	0	0	0	0	0	0	0	3.61111e+06	0	6.26	Culex erraticus
4	ta1	Herpesviridae	33.5743	0.0206191	19	Kruskal-Wallis rank sum test	0.0288667	225549	0	5.18452e+06	192308	147059	171053	0	540541	0	119048	70922	102041	0	0	0	499330	228279	669014	412592	991736	5.18452e+06	0	6.41	Aedes cozumelensis
5	ta1	Hypoviridae	28.3622	0.0767017	19	Kruskal-Wallis rank sum test	0.0868928	NA	NA	NA	NA	NA	NA	NA	NA	NA	NA	NA	NA	NA	NA	NA	NA	NA	NA	NA	NA	NA	NA	NA	NA
6	ta1	Iridoviridae	44.505	0.000803623	19	Kruskal-Wallis rank sum test	0.00298837	51546.4	0	0	0	0	0	600000	0	0	0	0	0	0	416667	0	0	0	915493	0	2.39669e+06	2.39669e+06	0	6.08	Uranotaenia lowii
7	ta1	Mimiviridae	45.9623	0.000501759	19	Kruskal-Wallis rank sum test	0.00298837	275200	1.31112e+06	376984	0	632766	1.71881e+06	443902	540541	769231	366762	166160	476190	490196	0	121951	1.31071e+06	2.06591e+06	4.85916e+06	4.42761e+06	3.47107e+06	4.85916e+06	0	6.39	Psorophora ciliata
8	ta1	Myoviridae	25.9178	0.132496	19	Kruskal-Wallis rank sum test	0.132496	NA	NA	NA	NA	NA	NA	NA	NA	NA	NA	NA	NA	NA	NA	NA	NA	NA	NA	NA	NA	NA	NA	NA	NA
9	ta1	Nairoviridae	37.8824	0.00614245	19	Kruskal-Wallis rank sum test	0.0112582	566233	666667	202381	538462	577057	260737	1.13171e+06	810811	1.53846e+06	1.65334e+06	2.62335e+06	555556	1.78431e+06	416667	1.99829e+06	0	0	0	0	0	2.62335e+06	0	6.12	Culex coronator
10	ta1	Narnaviridae	33.6445	0.0202327	19	Kruskal-Wallis rank sum test	0.0288667	590760	333333	466270	855769	975806	469647	853659	1.08108e+06	2.30769e+06	2.10981e+06	2.27774e+06	1.53628e+06	990196	833333	2.07733e+06	0	0	0	0	0	2.30769e+06	0	6.06	Anopheles crucians
11	ta1	Peribunyaviridae	43.3166	0.00117308	19	Kruskal-Wallis rank sum test	0.00328462	351609	333333	228175	317308	440702	0	243902	810811	769231	485810	445415	277778	921569	416667	400796	0	0	0	0	0	921569	0	5.66	Culex interrogator
12	ta1	Phycodnaviridae	44.3157	0.00085382	19	Kruskal-Wallis rank sum test	0.00298837	5.21624e+06	3.23226e+06	228175	5.72115e+06	3.26222e+06	2.12142e+06	1.93171e+06	1.35135e+06	0	1.03184e+06	95238.1	850340	196078	0	60975.6	1.17766e+06	1.07655e+06	1.05634e+06	886484	1.57025e+06	5.72115e+06	0	6.46	Aedes scapularis
13	ta1	Polydnaviridae	46.053	0.000487151	19	Kruskal-Wallis rank sum test	0.00298837	1.0943e+06	878875	2.43056e+06	1.07692e+06	1.32847e+06	3.07208e+06	1.6878e+06	1.08108e+06	769231	1.21487e+06	706814	884354	1.21569e+06	416667	437042	3.92595e+06	4.11893e+06	1.44366e+06	1.50678e+06	1.57025e+06	4.11893e+06	416667	6.27	Mansonia titillans
14	ta1	unclassified RNA viruses ShiM-2016	28.1445	0.0806862	19	Kruskal-Wallis rank sum test	0.0868928	NA	NA	NA	NA	NA	NA	NA	NA	NA	NA	NA	NA	NA	NA	NA	NA	NA	NA	NA	NA	NA	NA	NA	NA
